# Supplementary material for: Cloning of Thalassiosira pseudonana’s Mitochondrial Genome in Saccharomyces cerevisiae and Escherichia coli
Source: Biology (Basel). 2020 Oct 26;9(11):358. doi: 10.3390/biology9110358 (PMC7693118; doi:10.3390/biology9110358)
Supplement: Supplementary file 1 [file biology-09-00358-s001.zip]

Archive with 3 entries (3 files):
- biology-962175-supplementary-English.pdf
- Supplemental File 2.gb
- Supplemental File 3.gb
