# Supplementary material for: Cloning of Thalassiosira pseudonana’s Mitochondrial Genome in Saccharomyces cerevisiae and Escherichia coli
Source: Biology (Basel). 2020 Oct 26;9(11):358. doi: 10.3390/biology9110358 (PMC7693118; doi:10.3390/biology9110358)
Supplement: Supplementary file 1 [file biology-09-00358-s001.zip › Supplemental File 2.gb]

LOCUS       pTP-PCR_-_Design_1     57641 bp ds-DNA     circular     20-OCT-2020
DEFINITION  .
ACCESSION   NC_007405                                                          
VERSION     NC_007405.1                                                        
SOURCE      mitochondrion Thalassiosira pseudonana                             
  ORGANISM  Thalassiosira pseudonana Eukaryota; Stramenopiles; Bacillariophyta;
            Coscinodiscophyceae; Thalassiosirophycidae; Thalassiosirales;
            Thalassiosiraceae; Thalassiosira.
FEATURES             Location/Qualifiers
     Backbone        43844..45915
                     /label="URA3"
     Backbone        6077..17804
                     /label="pPtGE31 backbone"
     Genome          join(45916..57641,1..6076)
                     /label="Thalassiosira pseudonana Mitochondrial Genome 2/2"
     Genome          17805..43843
                     /label="Thalassiosira pseudonana Mitochondrial Genome 1/2"
ORIGIN
        1 ctaaataaaa gatatgatgt taaagaaaat aagcatagat ataccaaaga tttgatttaa
       61 tcaataaatt atataaactt tttaagttat gaatttatca taattcaaaa tgaatggttg
      121 cgttataaaa atcgtttatc tattaatcta taaaaaattt aagaaagggt aattagtatt
      181 cttttttact tattttgtta gatgaaaaag cttcaaatac cacataaaaa aagaataatg
      241 aagagatagc agaaacgtaa gaacctcaag atgcaatttt attaaacgta aaatatgcgt
      301 caggataatc agggattcgt cttggcatac ctgcaacacc caaaaaatgc attgggaaaa
      361 aggttaaatt taccccaacg aaaaaactcc aaaaatgaat ttttcctagt atttctgaat
      421 atctaactcc agtgattttt tcaaaccaaa aatagatacc ccctagcata gaaaatactg
      481 cacccatcga caacagtggc ctaatttacc aatctcgttg cttatcaata aatcgacccc
      541 gaaccgtacg tgcaagtttc cctgcatacg gctctcactc atgttaaaat tggacagaag
      601 ttttatttga ctcgtttgcc atcgtatacg ccctgatgta tttttatatg acattttttg
      661 caaacaggaa cttgttttcg attcattcta gacatcatac tggataagta gtctttacgc
      721 ttagttttac taaattttcg aacgtgatga atttcaatat cctgattact gccacataat
      781 acacaagggc ctttaagatc tttacgacct ctttgtactc gacgatcata ctggtcaata
      841 tatgcttcta atgaagaata gtctaatata ggagctatag taaacttttt cggacgacga
      901 taatcgaccg tagggtaact aataataatt ttacccgatt catctttaat attaagattc
      961 ttgccgtatt tgttaaatac cctccgtaga gtagtaagtt tcatcttaga ggcaatggta
     1021 agggcacaag agtattttaa gatataatgt actctagcag cgactctacc gtaattatta
     1081 gctaacttgt agtattgaag aatacctctt tccaccgttt tataatgttc tatcatatca
     1141 tacaacgtat gatttataaa tcttccattt ctggtaggtg aaccgtcttt cttggtgtaa
     1201 cctcgttcat tcaacttttt tacaatttga tcggtaggac cgtctaaaac agtattagtg
     1261 gttctacgag aaagttgacc tttgagatta tgagctattt tcattttaga aagcttagtt
     1321 ttgtatacac gataacctaa aaatgttgcg gaatctaact gactatgagt tatcttggtc
     1381 ttttcgatgt ttaaggtaag ttttagttgt tcgaacaaaa acgttttgca ctcatcaact
     1441 atttgcttac aataaacttt tggaccattt aaacccatga tgaaatcgtc cgcataacga
     1501 acatagtgaa gtctaataaa atttcgatca tgtgcataca aactagggat agagtgatca
     1561 gtaacttttc cggaacgtat catttttgta taaacagggt tggctttcct tcttttacct
     1621 ttagtatatt taggtataag atctctttca acccatttgt caaaaggagt catataaatg
     1681 ttcgctagaa caggagataa aactcctcct tggcttgtcc caatgcgcat tttaactatt
     1741 ttatctgggg actcaccata acccactcta aggtatttgt agattaagtc tataaaagct
     1801 tggtcatcta tcttggtttt cagtaaattg accaatacct gatgattcaa gcttgggaat
     1861 tgttgatcaa tatccccttc aataagccaa ttatcgtggg caaattccat tttaatttgg
     1921 tttaaagcag tatgacagcc tctaccggat acccaaccat gagagttttt gctaaaatca
     1981 ccttcgaaaa ccagcattaa taaaaaacgc atggcttctt ggacaatctt atctctcgga
     2041 gaaggaatag ttaaaggtct cttcccccca tcagacttag aaatgtaagt tcttctagaa
     2101 ggagaaaatt ggaatattcc gttccgcatg gtatttgcag tttcctctaa ccaagataga
     2161 gcgattccat ctaaggtttc tttactcaaa gcaaaagtta aacttccact attagagcgg
     2221 attctagccc aagcggcaat tagaaaattt ggatcagaca tgatactact caaattgaca
     2281 cattttttgt tactgataat ataagatctc aataagtcca actgatttga ttcgtataca
     2341 cccgaaagcg tatctttgtc aaacctaaca taactaggtt ccttcctgca agattgcgca
     2401 gtactatgga ccctccgtaa cccccattct ttcgaatttc gggtcatcgc gaattccgtt
     2461 cgttttcgtc gcaaaactaa cttagggctc ccctttctaa aactgctact tgcagccggc
     2521 ttgttgaact tgcttgatga aagaaagact acgtaatttc taacactcaa tcgtttaata
     2581 gggacttcag accctgccag aaagttgtaa ctgggattcg taaacctacc catattagtt
     2641 aatagcttgg cactcactct ttcagagcgc cttctgatgc atgctatggt cccttgcgag
     2701 gttagccctc tcaggtaagc atcatgcttt atcacaaatc gtttaatcaa tatattcatt
     2761 aattaacgaa taagcaagta atgtgagtct tgatcaaagt caagacaggc gaaaacgacg
     2821 ttagacgccg caccgtaatg aaaatgtgct accacataat aggtatcatg taaagctata
     2881 tcaataccag aattagcaag aacaactcct gtaacgccac ctacggtgaa taaaaatatg
     2941 aaaccaattg caaaaagacc tggggtccgt agatcaatag aaccacctca taatgtagca
     3001 agtcaactaa atattttaat tcctgttgga atagcaataa tcatagttgc tgctgtaaag
     3061 taagctctgg tatctatatc caaacctaca gtaaacatat ggtgagccca tacgataaaa
     3121 cctaaaacac cgatagaaaa catagcgtaa accataccaa ggtaaccaaa aataggtttt
     3181 tttgcggtac taactacaat gtggcttata ataccaaatc caggtaaaat aagtatataa
     3241 acttcagggt gaccaaaaaa tcaaaaaaga tgttgaaata acacaggatc acctcctcct
     3301 gcaggatcaa aaaatgtggt attgaaattt ctatctgtta atagcatagt aattgcacca
     3361 gctaatacag gtaacgataa caataataaa aatgctgtaa ttaaaactga ccatacaaat
     3421 aaaggaagat tatgaaaaga taaacttttt actcgcatat tgaaaatagt acaaataaag
     3481 ttgatagcac ctaaaataga agaagcgcca gataaatgta aactaaaaat agccaaatct
     3541 acagaaccgc cagagtgagc tgttgcactg gacaacggcg ggtatacagt tcaaccagta
     3601 ccaactccag cttcggttaa cattgatgca aataataata ataatgatgg aggtaataac
     3661 caaaaactga tattattcat tcttgggaaa gccatatcag gtgcaccaat cattaaagga
     3721 acaaaccaat taccgaatcc tccaatcaga gttggcatta ccatgaaaaa aatcattaat
     3781 atagcatgac ccgtaacaat aacgttatat agatgatgat tatactctaa aaaactaccg
     3841 ttaggctgtg ctagtgttat tcgaatatat aaagataaag cagtaccagc aactcctgaa
     3901 attgctccaa aaattaaata taaagttcca atatctttgt ggttagttga aaaaagccaa
     3961 cgagttacaa atttataaat aggatttaat tgcggactat aggttgccat tagtatttta
     4021 ttgattttta gaaggttttt cgtttagtaa aaaaaaactt aatattaaaa acaaaacaaa
     4081 aattttaaaa tcaataaagt ctcctaagaa aactcaaaac tgtcttacac ctaaaattaa
     4141 ggtaagacct gttagaatta aaaaagtata atgatataaa taacctgtct gaagtttaga
     4201 aatatataag gctttttttg ttattgccga agacaatccc attggtccaa aaatttctat
     4261 gattcctctg tcaatagtct tgtaagtaac ggtataacta atagtaaaaa aaaactgact
     4321 aacatattca ttatagactt tatcaaaaaa tcacttttta ttgaaaaaat tataaatttt
     4381 ttttcctatt gtagatagct ttaatttgac taatatttta ctaccaaata aataaagtaa
     4441 aaatgaagat gttactccta agatacttaa agcaactggt agtatcttat aaaaatgagt
     4501 aataaactca gaatctattc tattcatatt ttcgatacta gtgaaaatag cgtttcctca
     4561 aaaatcacta ccaaagccta taatcatatc ttttgcataa aatcctatca atacacttgg
     4621 aataactaaa aaaaataaag aagcggatat ttgataagaa gaatcatatg ctgcacaaat
     4681 gactgatttg taaccatttg gtttagatag aaaagttaaa taaattaatc gagttgaata
     4741 aaaggctgtc aaaaaagcac ctaaagtacc taaaatgtaa ctgaaatggc cttctaacgt
     4801 atatttacca tatgctactt caagaatgac gtcttttgaa taaaacccag ttaagaaagg
     4861 gaaacctata agagccaaag agcctatcac catcatagaa tacgtaaatg gtactaattt
     4921 ttttaaccct cccattttac gcatatcttg ctcatctgca actgcatgaa taattgatcc
     4981 agcacctaaa aacagtaaag ctttaaaaaa agcgtgatta actaaatgga aaactccaac
     5041 cgagtagttg gacagaccac aggcaaacac catgtaaccc aactgactac acgttgaata
     5101 cgcaattacc cgttttaaat cgttttgtaa taagccaaca gtagccgcaa aaaacgcagt
     5161 acaagcgcct actattgtaa ctaagctaag tatactagat gtatattcaa ataaaggaga
     5221 ggtacgggca attaaaaata ctcccgcagt taccattgtt gctgcgtgaa ttaaggcgga
     5281 aacaggggta ggaccttcca ttgcgtcagg taaccaagta tgcagtccca attgcgcaga
     5341 tttacctaca gccccgataa acaaaaagaa acatataaga gaaattaaat caaaatcaaa
     5401 atttaaaaaa tgaaacactt tattagtaaa aatcggggtt aaagcaaaaa ctgtggcata
     5461 atccacagcc ttatattcta caaaaataat taaaatccca ataacaagtc caaaatcacc
     5521 aattctattt aaaatcattg cttttattgc tgctttattc gcttgaattc gtgtaaacca
     5581 aaaattaata agcaaatatg aacaaagacc tacaccttct caacctacaa acatttgtat
     5641 gaaattatcg gcagtaacta aaatcagcat aaagaatgtg aaaagagata aataagacat
     5701 aaaccgagga aggtgagggt cataagccat atattcagta gaatataaat gtactatgga
     5761 ggaaacaaaa gttacgacac aacacataac aacggttaaa gagtcaaata aaaatcctca
     5821 atctacattt agcatttcag aattaattca aggagcgagt tttatataca cacaacaatc
     5881 taacaaagct acttcataaa aagcgaaaag agataaacaa aacgtgacca ttaaacaaat
     5941 tactgtcaca aaagatgatc caaaagggcc aagaatccgg ccgaataatc cagcacaaat
     6001 cgagcctatc aacggtaaaa aaattaataa taaatacata aaaacagttc aaataattaa
     6061 tctgaactgc ctcgagATCT TCCGCTGCAT AACCCTGCTT CGGGGTCATT ATAGCGATTT
     6121 TTTCGGTATA TCCATCCTTT TTCGCACGAT ATACAGGATT TTGCCAAAGG GTTCGTGTAG
     6181 ACTTTCCTTG GTGTATCCAA CGGCGTCAGC CGGGCAGGAT AGGTGAAGTA GGCCCACCCG
     6241 CGAGCGGGTG TTCCTTCTTC ACTGTCCCTT ATTCGCACCT GGCGGTGCTC AACGGGAATC
     6301 CTGCTCTGCG AGGCTGGCCG GCTACCGCCG GCGTAACAGA TGAGGGCAAG CGGATGGCTG
     6361 ATGAAACCAA GCCAACCAGG AAGGGCAGCC CACCTATCAA GGTGTACTGC CTTCCAGACG
     6421 AACGAAGAGC GATTGAGGAA AAGGCGGCGG CGGCCGGCAT GAGCCTGTCG GCCTACCTGC
     6481 TGGCCGTCGG CCAGGGCTAC AAAATCACGG GCGTCGTGGA CTATGAGCAC GTCCGCGAGC
     6541 TGGCCCGCAT CAATGGCGAC CTGGGCCGCC TGGGCGGCCT GCTGAAACTC TGGCTCACCG
     6601 ACGACCCGCG CACGGCGCGG TTCGGTGATG CCACGATCCT CGCCCTGCTG GCGAAGATCG
     6661 AAGAGAAGCA GGACGAGCTT GGCAAGGTCA TGATGGGCGT GGTCCGCCCG AGGGCAGAGC
     6721 CATGACTTTT TTAGCCGCTA AAACGGCCGG GGGGTGCGCG TGATTGCCAA GCACGTCCCC
     6781 ATGCGCTCCA TCAAGAAGAG GCACTTCGAG CTGTAAGTAC ATCACCGACG AGCAAGGCAA
     6841 GACGATCgcg atcgcGAGCT GGTTGCCCTC GCCGCTGGGC TGGCGGCCGT CTATGGCCCT
     6901 GCAAACGCGC CAGAAACGCC GTCGAAGCCG TGTGCGAGAC ACCGCGGCCG GCCGCCGGCG
     6961 TTGTGGATAC CTCGCGGAAA ACTTGGCCCT CACTGACAGA TGAGGGGCGG ACGTTGACAC
     7021 TTGAGGGGCC GACTCACCCG GCGCGGCGTT GACAGATGAG GGGCAGGCTC GATTTCGGCC
     7081 GGCGACGTGG AGCTGGCCAG CCTCGCAAAT CGGCGAAAAC GCCTGATTTT ACGCGAGTTT
     7141 CCCACAGATG ATGTGGACAA GCCTGGGGAT AAGTGCCCTG CGGTATTGAC ACTTGAGGGG
     7201 CGCGACTACT GACAGATGAG GGGCGCGATC CTTGACACTT GAGGGGCAGA GTGCTGACAG
     7261 ATGAGGGGCG CACCTATTGA CATTTGAGGG GCTGTCCACA GGCAGAAAAT CCAGCATTTG
     7321 CAAGGGTTTC CGCCCGTTTT TCGGCCACCG CTAACCTGTC TTTTAACCTG CTTTTAAACC
     7381 AATATTTATA AACCTTGTTT TTAACCAGGG CTGCGCCCTG TGCGCGTGAC CGCGCACGCC
     7441 GAAGGGGGGT GCCCCCCCTT CTCGAACCCT CCCGGTCGAG TGAGCGAGGA AGCACCAGGG
     7501 AACAGCACTT ATATATTCTG CTTACACACG ATGCCTGAAA AAACTTCCCT TGGGGTTATC
     7561 CACTTATCCA CGGGGATATT TTTATAATTA TTTTTTTTAT AGTTTTTAGA TCTTCTTTTT
     7621 TAGAGCGCCT TGTAGGCCTT TATCCATGCT GGTTCTAGAG AAGGTGTTGT GACAAATTGC
     7681 CCTTTCAGTG TGACAAATCA CCCTCAAATG ACAGTCCTGT CTGTGACAAA TTGCCCTTAA
     7741 CCCTGTGACA AATTGCCCTC AGAAGAAGCT GTTTTTTCAC AAAGTTATCC CTGCTTATTG
     7801 ACTCTTTTTT ATTTAGTGTG ACAATCTAAA AACTTGTCAC ACTTCACATG GATCTGTCAT
     7861 GGCGGAAACA GCGGTTATCA ATCACAAGAA ACGTAAAAAT AGCCCGCGAA TCGTCCAGTC
     7921 AAACGACCTC ACTGAGGCGG CATATAGTCT CTCCCGGGAT CAAAAACGTA TGCTGTATCT
     7981 GTTCGTTGAC CAGATCAGAA AATCTGATGG CACCCTACAG GAACATGACG GTATCTGCGA
     8041 GATCCATGTT GCTAAATATG CTGAAATATT CGGATTGACC TCTGCGGAAG CCAGTAAGGA
     8101 TATACGGCAG GCATTGAAGA GTTTCGCGGG GAAGGAAGTG GTTTTTTATC GCCCTGAAGA
     8161 GGATGCCGGC GATGAAAAAG GCTATGAATC TTTTCCTTGG TTTATCAAAC GTGCGCACAG
     8221 TCCATCCAGA GGGCTTTACA GTGTACATAT CAACCCATAT CTCATTCCCT TCTTTATCGG
     8281 GTTACAGAAC CGGTTTACGC AGTTTCGGCT TAGTGAAACA AAAGAAATCA CCAATCCGTA
     8341 TGCCATGCGT TTATACGAAT CCCTGTGTCA GTATCGTAAG CCGGATGGCT CAGGCATCGT
     8401 CTCTCTGAAA ATCGACTGGA TCATAGAGCG TTACCAGCTG CCTCAAAGTT ACCAGCGTAT
     8461 GCCTGACTTC CGCCGCCGCT TCCTGCAGGT CTGTGTTAAT GAGATCAACA GCAGAACTCC
     8521 AATGCGCCTC TCATACATTG AGAAAAAGAA AGGCCGCCAG ACGACTCATA TCGTATTTTC
     8581 CTTCCGCGAT ATCACTTCCA TGACGACAGG ATAGTCTGAG GGTTATCTGT CACAGATTTG
     8641 AGGGTGGTTC GTCACATTTG TTCTGACCTA CTGAGGGTAA TTTGTCACAG TTTTGCTGTT
     8701 TCCTTCAGCC TGCATGGATT TTCTCATACT TTTTGAACTG TAATTTTTAA GGAAGCCAAA
     8761 TTTGAGGGCA GTTTGTCACA GTTGATTTCC TTCTCTTTCC CTTCGTCATG TGACCTGATA
     8821 TCGGGGGTTA GTTCGTCATC ATTGATGAGG GTTGATTATC ACAGTTTATT ACTCTGAATT
     8881 GGCTATCCGC GTGTGTACCT CTACCTGGAG TTTTTCCCAC GGTGGATATT TCTTCTTGCG
     8941 CTGAGCGTAA GAGCTATCTG ACAGAACAGT TCTTCTTTGC TTCCTCGCCA GTTCGCTCGC
     9001 TATGCTCGGT TACACGGCTG CGGCGAGCAT CACGTGCTAT AAAAATAATT ATAATTTAAA
     9061 TTTTTTAATA TAAATATATA AATTAAAAAT AGAAAGTAAA AAAAGAAATT AAAGAAAAAA
     9121 TAGTTTTTGT TTTCCGAAGA TGTAAAAGAC TCTAGGGGGA TCGCCAACAA ATACTACCTT
     9181 TTACCTTGCT CTTCCTGCTC TCAGGTATTA ATGCCGAATT GTTTCATCTT GTCTGTGTAG
     9241 AAGACCACAC ACGAAAATCC TGTGATTTTA CATTTTACTT ATCGTTAATC GAATGTATAT
     9301 CTATTTAATC TGCTTTTCTT GTCTAATAAA TATATATGTA AAGTACGCTT TTTGTTGAAA
     9361 TTTTTTAAAC CTTTGTTTAT TTTTTTTTCT TCATTCCGTA ACTCTTCTAC CTTCTTTATT
     9421 TACTTTCTAA AATCCAAATA CAAAACATAA AAATAAATAA ACACAGAGTA AATTCCCAAA
     9481 TTATTCCATC ATTAAAAGAT ACGAGGCGCG TGTAAGTTAC AGGCAAGCGA TCCTAGTACA
     9541 CTCTATATTT TTTTATGCCT CGGTAATGAT TTTCATTTTT TTTTTCCACC TAGCGGATGA
     9601 CTCTTTTTTT TTCTTAGCGA TTGGCATTAT CACATAATGA ATTATACATT ATATAAAGTA
     9661 ATGTGATTTC TTCGAAGAAT ATACTAAAAA ATGAGCAGGC AAGATAAACG AAGGCAAAGA
     9721 TGACAGAGCA GAAAGCCCTA GTAAAGCGTA TTACAAATGA AACCAAGATT CAGATTGCGA
     9781 TCTCTTTAAA GGGTGGTCCC CTAGCGATAG AGCACTCGAT CTTCCCAGAA AAAGAGGCAG
     9841 AAGCAGTAGC AGAACAGGCC ACACAATCGC AAGTGATTAA CGTCCACACA GGTATAGGGT
     9901 TTCTGGACCA TATGATACAT GCTCTGGCCA AGCATTCCGG CTGGTCGCTA ATCGTTGAGT
     9961 GCATTGGTGA CTTACACATA GACGACCATC ACACCACTGA AGACTGCGGG ATTGCTCTCG
    10021 GTCAAGCTTT TAAAGAGGCC CTAGGGGCCG TGCGTGGAGT AAAAAGGTTT GGATCAGGAT
    10081 TTGCGCCTTT GGATGAGGCA CTTTCCAGAG CGGTGGTAGA TCTTTCGAAC AGGCCGTACG
    10141 CAGTTGTCGA ACTTGGTTTG CAAAGGGAGA AAGTAGGAGA TCTCTCTTGC GAGATGATCC
    10201 CGCATTTTCT TGAAAGCTTT GCAGAGGCTA GCAGAATTAC CCTCCACGTT GATTGTCTGC
    10261 GAGGCAAGAA TGATCATCAC CGTAGTGAGA GTGCGTTCAA GGCTCTTGCG GTTGCCATAA
    10321 GAGAAGCCAC CTCGCCCAAT GGTACCAACG ATGTTCCCTC CACCAAAGGT GTTCTTATGT
    10381 AGTTTTACAC AGGAGTCTGG ACTTGACGCT AGTGATAATA AGTGACTGAG GTATGTGCTC
    10441 TTCTTATCTC CTTTTGTAGT GTTGCTCTTA TTTTAAACAA CTTTGCGGTT TTTTGATGAC
    10501 TTTGCGATTT TGTTGTTGCT TTGCAGTAAA TTGCAAGATT TAATAAAAAA ACGCAAAGCA
    10561 ATGATTAAAG GATGTTCAGA ATGAAACTCA TGGAAACACT TAACCAGTGC ATAAACGCTG
    10621 GTCATGAAAT GACGAAGGCT ATCGCCATTG CACAGTTTAA TGATGACAGC CCGGAAGCGA
    10681 GGAAAATAAC CCGGCGCTGG AGAATAGGTG AAGCAGCGGA TTTAGTTGGG GTTTCTTCTC
    10741 AGGCTATCAG AGATGCCGAG AAAGCAGGGC GACTACCGCA CCCGGATATG GAAATTCGAG
    10801 GACGGGTTGA GCAACGTGTT GGTTATACAA TTGAACAAAT TAATCATATG CGTGATGTGT
    10861 TTGGTACGCG ATTGCGACGT GCTGAAGACG TATTTCCACC GGTGATCGGG GTTGCTGCCC
    10921 ATAAAGGTGG CGTTTACAAA ACCTCAGTTT CTGTTCATCT TGCTCAGGAT CTGGCTCTGA
    10981 AGGGGCTACG TGTTTTGCTC GTGGAAGGTA ACGACCCCCA GGGAACAGCC TCAATGTATC
    11041 ACGGATGGGT ACCAGATCTT CATATTCATG CAGAAGACAC TCTCCTGCCT TTCTATCTTG
    11101 GGGAAAAGGA CGATGTCACT TATGCAATAA AGCCCACTTG CTGGCCGGGG CTTGACATTA
    11161 TTCCTTCCTG TCTGGCTCTG CACCGTATTG AAACTGAGTT AATGGGCAAA TTTGATGAAG
    11221 GTAAACTGCC CACCGATCCA CACCTGATGC TCCGACTGGC CATTGAAACT GTTGCTCATG
    11281 ACTATGATGT CATAGTTATT GACAGCGCGC CTAACCTGGG TATCGGCACG ATTAATGTCG
    11341 TATGTGCTGC TGATGTGCTG ATTGTTCCCA CGCCTGCTGA GTTGTTTGAC TACACCTCCG
    11401 CACTGCAGTT TTTCGATATG CTTCGTGATC TGCTCAAGAA CGTTGATCTT AAAGGGTTCG
    11461 AGCCTGATGT ACGTATTTTG CTTACCAAAT ACAGCAATAG CAATGGCTCT CAGTCCCCGT
    11521 GGATGGAGGA GCAAATTCGG GATGCCTGGG GAAGCATGGT TCTAAAAAAT GTTGTACGTG
    11581 AAACGGATGA AGTTGGTAAA GGTCAGATCC GGATGAGAAC TGTTTTTGAA CAGGCCATTG
    11641 ATCAACGCTC TTCAACTGGT GCCTGGAGAA ATGCTCTTTC TATTTGGGAA CCTGTCTGCA
    11701 ATGAAATTTT CGATCGTCTG ATTAAACCAC GCTGGGAGAT TAGATAATGA AGCGTGCGCC
    11761 TGTTATTCCA AAACATACGC TCAATACTCA ACCGGTTGAA GATACTTCGT TATCGACACC
    11821 AGCTGCCCCG ATGGTGGATT CGTTAATTGC GCGCGTAGGA GTAATGGCTC GCGGTAATGC
    11881 CATTACTTTG CCTGTATGTG GTCGGGATGT GAAGTTTACT CTTGAAGTGC TCCGGGGTGA
    11941 TAGTGTTGAG AAGACCTCTC GGGTATGGTC AGGTAATGAA CGTGACCAGG AGCTGCTTAC
    12001 TGAGGACGCA CTGGATGATC TCATCCCTTC TTTTCTACTG ACTGGTCAAC AGACACCGGC
    12061 GTTCGGTCGA AGAGTATCTG GTGTCATAGA AATTGCCGAT GGGAGTCGCC GTCGTAAAGC
    12121 TGCTGCACTT ACCGAAAGTG ATTATCGTGT TCTGGTTGGC GAGCTGGATG ATGAGCAGAT
    12181 GGCTGCATTA TCCAGATTGG GTAACGATTA TCGCCCAACA AGTGCTTATG AACGTGGTCA
    12241 GCGTTATGCA AGCCGATTGC AGAATGAATT TGCTGGAAAT ATTTCTGCGC TGGCTGATGC
    12301 GGAAAATATT TCACGTAAGA TTATTACCCG CTGTATCAAC ACCGCCAAAT TGCCTAAATC
    12361 AGTTGTTGCT CTTTTTTCTC ACCCCGGTGA ACTATCTGCC CGGTCAGGTG ATGCACTTCA
    12421 AAAAGCCTTT ACAGATAAAG AGGAATTACT TAAGCAGCAG GCATCTAACC TTCATGAGCA
    12481 GAAAAAAGCT GGGGTGATAT TTGAAGCTGA AGAAGTTATC ACTCTTTTAA CTTCTGTGCT
    12541 TAAAACGTCA TCTGCATCAA GAACTAGTTT AAGCTCACGA CATCAGTTTG CTCCTGGAGC
    12601 GACAGTATTG TATAAGGGCG ATAAAATGGT GCTTAACCTG GACAGGTCTC GTGTTCCAAC
    12661 TGAGTGTATA GAGAAAATTG AGGCCATTCT TAAGGAACTT GAAAAGCCAG CACCCTGATG
    12721 CGACCTCGTT TTAGTCTACG TTTATCTGTC TTTACTTAAT GTCCTTTGTT ACAGGCCAGA
    12781 AAGCATAACT GGCCTGAATA TTCTCTCTGG GCCCACTGTT CCACTTGTAT CGTCGGTCTG
    12841 ATAATCAGAC TGGGACCACG GTCCCACTCG TATCGTCGGT CTGATTATTA GTCTGGGACC
    12901 ACGGTCCCAC TCGTATCGTC GGTCTGATTA TTAGTCTGGG ACCACGGTCC CACTCGTATC
    12961 GTCGGTCTGA TAATCAGACT GGGACCACGG TCCCACTCGT ATCGTCGGTC TGATTATTAG
    13021 TCTGGGACCA TGGTCCCACT CGTATCGTCG GTCTGATTAT TAGTCTGGGA CCACGGTCCC
    13081 ACTCGTATCG TCGGTCTGAT TATTAGTCTG GAACCACGGT CCCACTCGTA TCGTCGGTCT
    13141 GATTATTAGT CTGGGACCAC GGTCCCACTC GTATCGTCGG TCTGATTATT AGTCTGGGAC
    13201 CACGATCCCA CTCGTGTTGT CGGTCTGATT ATCGGTCTGG GACCACGGTC CCACTTGTAT
    13261 TGTCGATCAG ACTATCAGCG TGAGACTACG ATTCCATCAA TGCCTGTCAA GGGCAAGTAT
    13321 TGACATGTCG TCGTAACCTG TAGAACGGAG TAACCTCGGT GTGCGGTTGT ATGCCTGCTG
    13381 TGGATTGCTG CTGTGTCCTG CTTATCCACA ACATTTTGCG CACGGTTATG TGGACAAAAT
    13441 ACCTGGTTAC CCAGGCCGTG CCGGCACGTT AACCGGGCTG CATCCGATGC AAGTGTGTCG
    13501 CTGTCGACGA GCTCGCGAGC TCGGACATGA GGTTGCCCCG TATTCAGTGT CGCTGATTTG
    13561 TATTGTCTGA AGTTGTTTTT ACGTTAAGTT GATGCAGATC AATTAATACG ATACCTGCGT
    13621 CATAATTGAT TATTTGACGT GGTTTGATGG CCTCCACGCA CGTTGTGATA TGTAGATGAT
    13681 AATCATTATC ACTTTACGGG TCCTTTCCGG TGATCCGACA GGTTACGGGG CGGCGACCTC
    13741 GCGGGTTTTC GCTATTTATG AAAATTTTCC GGTTTAAGGC GTTTCCGTTC TTCTTCGTCA
    13801 TAACTTAATG TTTTTATTTA AAATACCCTC TGAAAAGAAA GGAAACGACA GGTGCTGAAA
    13861 GCGAGCTTTT TGGCCTCTGT CGTTTCCTTT CTCTGTTTTT GTCCGTGGAA TGAACAATGG
    13921 AAGTCCGAGC TCATCGCTAA TAACTTCGTA TAGCATACAT TATACGAAGT TATATTCGAT
    13981 GCGGCCGCAA GGGGTTCGCG TCAGCGGGTG TTGGCGGGTG TCGGGGCTGG CTTAACTATG
    14041 CGGCATCAGA GCAGATTGTA CTGAGAGTGC ACCATATGCG GTGTGAAATA CCACACAGAT
    14101 GCGTAAGGAG AAAATACCGC ATCAGGCGCC ATTCGCCATT CAGCTGCGCA ACTGTTGGGA
    14161 AGGGCGATCG GTGCGGGCCT CTTCGCTATT ACGCCAGCTG GCGAAAGGGG GATGTGCTGC
    14221 AAGGCGATTA AGTTGGGTAA CGCCAGGGTT TTCCCAGTCA CGACGTTGTA AAACGACGGC
    14281 CAGTGAATTG TAATACGACT CACTATAGGG CGAATTCGAG CTCGGTACCC GGGGATCCTC
    14341 TAGAGTCGAC CTGCAGGCAT GCAAGCTTGA GTATTCTATA GTCTCACCTA AATAGCTTGG
    14401 CGTAATCATG GTCATAGCTG TTTCCTGTGT GAAATTGTTA TCCGCTCACA ATTCCACACA
    14461 ACATACGAGC CGGAAGCATA AAGTGTAAAG CCTGGGGTGC CTAATGAGTG AGCTAACTCA
    14521 CATTAATTGC GTTGCGCTCA CTGCCCGCTT TCCAGTCGGG AAACCTGTCG TGCCAGCTGC
    14581 ATTAATGAAT CGGCCAACGC GAACCCCTTG CGGCCGCCCG GGCCGTCGAC CAATTCTCAT
    14641 GTTTGACAGC TTATCATCGA ATTTCTGCCA TTCATCCGCT TATTATCACT TATTCAGGCG
    14701 TAGCAACCAG GCGTTTAAGG GCACCAATAA CTGCCTTAAA AAAATTACGC CCCGCCCTGC
    14761 CACTCATCGC AGTACTGTTG TAATTCATTA AGCATTCTGC CGACATGGAA GCCATCACAA
    14821 ACGGCATGAT GAACCTGAAT CGCCAGCGGC ATCAGCACCT TGTCGCCTTG CGTATAATAT
    14881 TTGCCCATGG TGAAAACGGG GGCGAAGAAG TTGTCCATAT TGGCCACGTT TAAATCAAAA
    14941 CTGGTGAAAC TCACCCAGGG ATTGGCTGAG ACGAAAAACA TATTCTCAAT AAACCCTTTA
    15001 GGGAAATAGG CCAGGTTTTC ACCGTAACAC GCCACATCTT GCGAATATAT GTGTAGAAAC
    15061 TGCCGGAAAT CGTCGTGGTA TTCACTCCAG AGCGATGAAA ACGTTTCAGT TTGCTCATGG
    15121 AAAACGGTGT AACAAGGGTG AACACTATCC CATATCACCA GCTCACCGTC TTTCATTGCC
    15181 ATACGAAATT CCGGATGAGC ATTCATCAGG CGGGCAAGAA TGTGAATAAA GGCCGGATAA
    15241 AACTTGTGCT TATTTTTCTT TACGGTCTTT AAAAAGGCCG TAATATCCAG CTGAACGGTC
    15301 TGGTTATAGG TACATTGAGC AACTGACTGA AATGCCTCAA AATGTTCTTT ACGATGCCAT
    15361 TGGGATATAT CAACGGTGGT ATATCCAGTG ATTTTTTTCT CCATTTTAGC TTCCTTAGCT
    15421 CCTGAAAATC TCGATAACTC AAAAAATACG CCCGGTAGTG ATCTTATTTC ATTATGGTGA
    15481 AAGTTGGAAC CTCTTACGTG CCGATCAACG TCTCATTTTC GCCAAAAGTT GGCCCAGGGC
    15541 TTCCCGGTAT CAACAGGGAC ACCAGGATTT ATTTATTCTG CGAAGTGATC TTCCGTCACA
    15601 GGTATTTATT CGCGATAAGC TCATGGAGCG GCGTAACCGT CGCACAGGAA GGACAGAGAA
    15661 AGCGCGGATC TGGGAAGTGA CGGACAGAAC GGTCAGGACC TGGATTGGGG AGGCGGTTGC
    15721 CGCCGCTGCT GCTGACGGTG TGACGTTCTC TGTTCCGGTC ACACCACATA CGTTCCGCCA
    15781 TTCCTATGCG ATGCACATGC TGTATGCCGG TATACCGCTG AAAGTTCTGC AAAGCCTGAT
    15841 GGGACATAAG TCCATCAGTT CAACGGAAGT CTACACGAAG GTTTTTGCGC TGGATGTGGC
    15901 TGCCCGGCAC CGGGTGCAGT TTGCGATGCC GGAGTCTGAT GCGGTTGCGA TGCTGAAACA
    15961 ATTATCCTGA GAATAAATGC CTTGGCCTTT ATATGGAAAT GTGGAACTGA GTGGATATGC
    16021 TGTTTTTGTC TGTTAAACAG AGAAGCTGGC TGTTATCCAC TGAGAAGCGA ACGAAACAGT
    16081 CGGGAAAATC TCCCATTATC GTAGAGATCC GCATTATTAA TCTCAGGAGC CTGTGTAGCG
    16141 TTTATAGGAA GTAGTGTTCT GTCATGATGC CTGCAAGCGG TAACGAAAAC GATTTGAATA
    16201 TGCCTTCAGG AACAATAGAA ATCTTCGTGC GGTGTTACGT TGAAGTGGAG CGGATTATGT
    16261 CAGCAATGGA CAGAACAACC TAATGAACAC AGAACCATGA TGTGGTCTGT CCTTTTACAG
    16321 CCAGTAGTGC TCGCCGCAGT CGAGCGACAG GGCGAAGCCC ATCGATACTA GCTTGATTGG
    16381 GATATCTCGC TCGTGCTTGT CGCGTGCTAT GTCTTTTAGG GTACTTGAAC CTACGTTCGT
    16441 ACTTGTATAA TATGATCATC GTCGTCATCG TATTATCGTT TTTCATCCGT CCAGCGCAAA
    16501 ATGCATTAGC AGCTAGTCCT AGCGTGCGGA GCTACCTGTA CAGGTGCATG ACGGATGCGT
    16561 GTCCTTAAGT GAGTTTCTAA TTAACAGTAA CTTCTTTACT TATGTTTCAG TTTGTAAGAA
    16621 GCGGGATTCG CTCGTCGGTT GACATCTGAT TGGACTGCGT CGGCACGTGA AAACTACATT
    16681 GTGAAATCTG CTAAAACTCC GGGTATCTCT GACACAAAAC GATTCGCGTC TCAATTTCAA
    16741 CATTACGGTC AAGGCTAACG TATCTTTCTC GGTCAACTTC AGATTACGCC GAGTAAATTG
    16801 TCGTAGCTTT CAAGGCGTTT TGAGTACTGC GGCAGTTGTT GAACCTGCAA GGAGAAGATC
    16861 TCGACAACAG AATACAGCGA AAAATGGGTC TCATGCACTA ACACTCAGTC CTCCCTCATA
    16921 ATCTCTGTTA GAGTTTACCA ACAACACATA TATACATTTC GACAAAATGA CCACTCTTGA
    16981 CGACACGGCT TACCGGTACC GCACCAGTGT CCCGGGGGAC GCCGAGGCCA TCGAGGCACT
    17041 GGATGGGTCC TTCACCACCG ACACCGTCTT CCGCGTCACC GCCACCGGGG ACGGCTTCAC
    17101 CCTGCGGGAG GTGCCGGTGG ACCCGCCCCT GACCAAGGTG TTCCCCGACG ACGAATCGGA
    17161 CGACGAATCG GACGCCGGGG AGGACGGCGA CCCGGACTCC CGGACGTTCG TCGCGTACGG
    17221 GGACGACGGC GACCTGGCGG GCTTCGTGGT CGTCTCGTAC TCCGGCTGGA ACCGCCGGCT
    17281 GACCGTCGAG GACATCGAGG TCGCCCCGGA GCACCGGGGG CACGGGGTCG GGCGCGCGTT
    17341 GATGGGGCTC GCGACGGAGT TCGCCCGCGA GCGGGGCGCC GGGCACCTCT GGCTGGAGGT
    17401 CACCAACGTC AACGCACCGG CGATCCACGC GTACCGGCGG ATGGGGTTCA CCCTCTGCGG
    17461 CCTGGACACC GCCCTGTACG ACGGCACCGC CTCGGACGGC GAGCAGGCGC TCTACATGAG
    17521 CATGCCCTGC CCCTGACCGA CGCCGACCAA CACCGCCGGT CCGACGCGGC CCGACGGGTC
    17581 CGAGGCCTCG GAGATCTGGG CCCATGCGGC CGCAACAACT ACCTCGACTT TGGCTGGGAC
    17641 ACTTTCAGTG AGGACAAGAA GCTTCAGAAG CGTGCTATCG AACTCAACCA GGGACGTGCG
    17701 GCACAAATGG GCATCCTTGC TCTCATGGTG CACGAACAGT TGGGAGTCTC TATCCTTCCT
    17761 TAAAAATTTA ATTTTCATTA GTTGCAGTCA CTCCGCTTTG GTTTggcgcg cctcgagcaa
    17821 cagggtacaa ccaatgattt ataaccttac tttggggaac cttattatgc taatgattga
    17881 tgcacttgat gcaatttttc cgagaataaa taatattagt ctttgatcat tattccttcc
    17941 aacttaagtg tactacgtac atgagggtat tttttgaggt tgggaaatta ttataatata
    18001 aaaagatgcc ctccccccta taatcccccc tcccattcat tccccttata ttatggttaa
    18061 aatctagaaa aataaaaaaa tactatttac cttttattaa tagccgcata tttctcttat
    18121 caagctatac aagcatattt cacactatgt gaaatacccg tttgtagaac gggtattttg
    18181 aggtccgatt taagccgttt gtagaacgga tatttcacac tatgtgaaat acccgtttgt
    18241 agaacgggta ttttgaggtc cgatttaagc cgtttgtaga acggatattt cacactatgt
    18301 gaaatacccg tttgtagaac gggtattttg aggcccaatt taagccgttt gtagaacgga
    18361 tatttcacac tatgtgaaat acccgtttgt agaacgggta ttttgaggtc cgatttaagc
    18421 cgtttgtaga acggatattt cacactatgt gaaatacccg tttgtagaac gggtattttg
    18481 aggtccgatt taagccgttt gtagaacgga tatttcacac tatgtgaaat acccgtttgt
    18541 agaacgggta ttttgaggtc cgatttaagc cgtttgtaga acggatattt cacactatgt
    18601 gaaatacccg tttgtagaac gggtattttg aggcccaatt taagccgttt gtagaacgga
    18661 tattttgagg tccgatttaa gccgtttgta gaacggatat ttcacactat gtgaaatacc
    18721 cgtttgtaga acgggtattt tgaggtccaa tttaagccgt ttgtagaacg gatattttga
    18781 ggtccaattt aagccgtttg tagaacggat atttcacact atgtgaaata cccgtttgta
    18841 gaacgggtat tttgaggtcc aatttaagcc gtttgtagaa cggatatttc acactatgtg
    18901 aaatacccgt ttgtagaacg ggtattttga ggtccgattt aagccgtttg tagaacggat
    18961 atttcacact atgtgaaata cccgtttgta gaacgggtat tttgaggccc aatttaagcc
    19021 gtttgtagaa cggatatttc acactatgtg aaatacccgt ttgtagaacg ggtattttga
    19081 ggtccaattt aagccgtttg tagaacggat atttcacact atgtgaaata cccgtttgta
    19141 gaacgggtat tttgaggtcc aatttaagcc gtttgtagaa cggatatttc acactatgtg
    19201 aaatacccgt ttgtagaacg ggtattttga ggcccaattt aagccgtttg tagaacggat
    19261 atttcacact atgtgaaata cccgtttgta gaacgggtat tttgaggtcc aatttaagcc
    19321 gtttgtagaa cggatatttc acactatgtg aaatacccgt tctacgaacg ggtattttga
    19381 ggtccgattt aagccgtttg tagaacggat atttcacact atgtgaaata cccgtttgta
    19441 gaacgggtat tttgaggtcc aatttaagcc gtttgtagaa cggatatttc acactatgtg
    19501 aaatacccgt ttgtagaacg ggtattttga ggtccaattt aagccgtttg tagaacggat
    19561 atttcacact atgtgaaata cccgtttgta gaacgggtat tttgaggccc aatttaagcc
    19621 gtttgtagaa cggatatttc acactatgtg aaatacccgt ttgtagaacg ggtattttga
    19681 ggtccgattt aagccgtttg tagaacggat atttcacact atgtgaaata cccgtttgta
    19741 gaacgggtat tttgaggtcc gatttaagcc gtttgtagaa cggatatttc acactatgtg
    19801 aaatacccgt ttgtagaacg ggtattttga ggtccgattt aagccgtttg tagaacggat
    19861 atttcacact atgtgaaata cccgtttgta gaacgggtat tttgaggccc aatttaagcc
    19921 gtttgtagaa cggatatttt gaggtccgat ttaagccgtt tgtagaacgg atatttcaca
    19981 ctatgtgaaa tacccgtttg tagaacgggt attttgaggt ccaatttaag ccgtttgtag
    20041 aacggatatt tcacactatg tgaaataccc gtttgtagaa cgggtatttt gaggtccgat
    20101 ttaagccgtt tgtagaacgg atatttcaca ctatgtgaaa tacccgtttg tagaacgggt
    20161 attttgaggt ccaatttaag ccgtttgtag aacggatatt tcacactatg tgaaataccc
    20221 gtttgtagaa cgggtatttt gaggtccaat ttaagccgtt tgtagaacgg atatttcaca
    20281 ctatgtgaaa tacccgtttg tagaacgggt attttgaggt ccaatttaag ccgtttgtag
    20341 aacggatatt tcacactatg tgaaataccc gtttgtagaa cgggtatttt gaggtccaat
    20401 ttaagccgtt tgtagaacgg atatttcaca ctatgtgaaa tacccgtttg tagaacgggt
    20461 attttgaggt ccaatttaag ccgtttgtag aacggatatt tcacactatg tgaaataccc
    20521 gtttgtagaa cgggtatttt gaggtccaat ttaagccgtt tgtagaacgg atatttcaca
    20581 ctatgtgaaa tacccgtttg tagaacgggt attttgaggt ccaatttaag ccgtttgtag
    20641 aacggatatt tcacactatg tgaaataccc gtttgtagaa cgggtatttt gaggcccaat
    20701 ttaagccgtt tgtagaacgg gtatttcaca ctatgtgaaa tacccgtttg tagaacgggt
    20761 attttgaggt ccaatttaag ccgtttgtag aacggatatt tcacactatg tgaaataccc
    20821 gtttgtagaa cgggtattat gaggtccgat ttaagccgtt tgtagaacgg atatttcaca
    20881 ctatgtgaaa tacccgttct acgaacgggt attttgaggt ccgatttaag ccgtttgtag
    20941 aacggatatt tcacactatg tgaaataccc gtttgtagaa cgggtatttt gaggtccaat
    21001 ttaagccgtt tgtagaacgg atatttcaca ctatgtgaaa tacccgtttg tagaacgggt
    21061 attttgaggt ccaatttaag ccgtttgtag aacggatatt ttgaggccca atttaagccg
    21121 tttgtagaac ggatatttca cactatgtga aatacccgtt tgtagaacgg gtattttgag
    21181 gtccaattta agccgtttgt agaacggata tttcacacta tgtgaaatac ccgtttgtag
    21241 aacgggtatt ttgaggtcca atttaagccg tttgtagaac ggatatttca cactatgtga
    21301 aatacccgtt tgtagaacgg gtattttgag gtccaattta agccgtttgt agaacggata
    21361 tttcacacta tgtgaaatac ccgtttgtag aacgggtatt ttgaggccca atttaagccg
    21421 tttgtagaac gggtattttg aggtccaatt taagccgttt gtagaacgga tatttcacac
    21481 tatgtgaaat acccgtttgt agaacgggta ttatgaggtc cgatttaagc cgtttgtaga
    21541 acggatattt cacactatgt gttagttttt gtgcggctgg taataaaagg taaatagtat
    21601 ttttttattt ttctagattt taaccataat ataaggggaa tgaatgggag gggggattat
    21661 aggggggagg gcatcttttt atattataat aattccccaa cctcaaaaaa tatcctcatg
    21721 tacgtagtac acttaagttg aaaggaataa taatataaat aacgatcaaa gactaatatt
    21781 acttattctc aaaaattttt ttttaggtat actgacaact aaagcgataa actaattatt
    21841 agattatctg gttaaagtta gtactctttt tgatagtaac actgtgcaag tgacagccgt
    21901 acaacgaact tccattctat gtcaaaaaag agcaattggt ccgctcgtta ggctcatgtc
    21961 ctaaaggttg taggttcgag tcctactttt gacagtttta agatactaca ttttattatt
    22021 tacagtcaag acttaacgtt ttaatctcaa gttttttaaa tcacaatcaa catattgtca
    22081 aaaagcttgt agctcagctg gttagagcat acgcctgata agcgtaaggt cagtagttca
    22141 agtctactta agcttattta tttttgtttt taacctgaaa tctatgatct caagagtgcc
    22201 ttaaaataga cagacttaaa tacttaataa ctagtgggaa ttcctagtaa tgtcttattt
    22261 aattaaagta tttaaattaa ttatttaaat actttttatc taatttcgaa ctttgcacta
    22321 aaaggagtat gcctatactt gctgtacaaa aaaatctaaa ttattaaaaa ctatgttaag
    22381 taccccctta gaacaatttc aaattatttt attattttct attaaattgt tttgctttga
    22441 tttttcaatt actaatttag tattagtaaa tatgttagtt ttaatttttt ttgctgctat
    22501 tgtttatttt tttagctcaa attttaatta cttaaatgaa actagttttt tttttattcc
    22561 aaatgcatga caagtgttag ttgaaacttt atatgaagct tcgttacaat tgttattcga
    22621 caatattaac aaagatggag aaaaatattt tccatttatt tctgttattt ttacttttgt
    22681 tttatttagt aatttaattg gactaatccc atatagtttc acaacaacaa gtcatcttat
    22741 tgttactttt actttatctt tttctatctt tattggtata aatataattt gtatccaaag
    22801 acataaattc catatgatgt cgttattcat tccatcaaat acttcttttg gtttagcatt
    22861 gttgttagtt cctatcgagc ttatatcata tatttttaga cccattagtt taggtgttcg
    22921 actatttgca aatttaatgg caggacacac attattaaaa gtgattgttg gcttttcttg
    22981 gagtatgttg ttattagaag atttattggc agtttttcat gttttacctt tattaatttt
    23041 agtactatta atgggcttag aattaggtgt tgctttaatt caagcctatg tttttactat
    23101 tttaacttgt atttatctta acgacgctat taatttacat taaaaagcga tgttaagatt
    23161 ttggcgaata taactcagtt aggttagagt attaggttgt gatcctaaat gtcatgggtt
    23221 cgaatcccat tatccgcctt tatattgaat cttttttaac acattaaatg gatacctcaa
    23281 cgttaaaatc acaaagaacg tttataaaac gaaatattat aacgagtaaa tttgcgtaga
    23341 attataattt ttctaatcgg aaaagagttt tgaagaattt aaacaaattt taaaattatt
    23401 aaaatttttt ttaaactagt gaactgaatc atctaagtaa ctagaaaaaa aatcaaccga
    23461 gaaaccgtta gtagtggcga acaaaagcgg tatagactat ttttaaaacg aataaaaaat
    23521 ttgtttaaaa ttaaatgcca aagaaggtaa cataatctag catgtagccc tgtaaaataa
    23581 gttttagatt ttaaaaatat aaagtaaaat ggtacacgtc atgtattatt ttaatattgg
    23641 ggtcccaccc tcaaagtcta aaaaatttta acgattgata gcgaataagt accgtaaggg
    23701 aaaggtgaaa aagtattttt gaatttgaaa agaacttgaa atttaatgtt tataatcagt
    23761 tgtagcttat tttaaaagtg acagcgttcc ttttgcataa tgaatcaatg agtttatatc
    23821 aatggcaagc ttaaactgtt ataagtgtag gctaaaaaaa attaagtttt aaattgcaaa
    23881 aaataaaaaa aataaaatat gcttattcaa acattgtttt gataatcaaa aaaaatttta
    23941 ttctcagtct ttgatataag acccgaaact aagtgatcta accatgaaca ggctgaattt
    24001 aaagcggtaa cgcttattgg agggccgaac tcgtgtatgt agaaaaatac tgagatgatt
    24061 tgtggttagg ggtgaaaggc caatcaaact tagagatagc tggttttctg cgaaatctat
    24121 ttaagtagag cgtttaaaat tctttgtttt aaggtagagc actcgataaa taaaggggac
    24181 gtaaagtttt actgcattta atgaaactcc gaatataaaa gtaaaagatt ttaagcagac
    24241 agactatgag tgctaagatt catagtcaaa agggaaacag cccagattat ttgttaaggc
    24301 cctcaaaaat aattaagtga aaaagaaagt aaaaaaattt taacaatcta taggtaggct
    24361 tggaagcagc catcctttaa agaaagcgta acagctcact ggtttagttt tttagcatcg
    24421 aaaatgtaca gggactaaaa ttatttgccg aaacaataaa tttaaatcag tttagattta
    24481 aatggtagca gaacgttttg taaatttaag aaaatttata gttatataaa ttggaaaaat
    24541 caaaaatgaa aatattgata tgagtagcga aaaacagtgt gactattaag cattggtcac
    24601 cttaagttca aggtttttaa ggaaaggcta atcctcctta agttaatcgg tccctaagat
    24661 gacaacgaaa gttatagttg atgggtaata attttttttt attatatttt aaagtgacaa
    24721 aatataaatt taatttttaa ttttgatttt aattaaaagt tttttaatat tttcgagaaa
    24781 cagcttaaaa taataccgta ccgtaaaccg acacaggtga acaaatttag taaattaagg
    24841 tgcttgagtt aattgtacca aaggaactcg gcaaaatgac tccgtaactt cgggataagg
    24901 agtagctttt ctaggttaaa cccttaaaaa gctggcacaa aatcgaggac agcgactgtt
    24961 taataaaaac acaggtctct gcgaatttga aaaaagaagt atagagactg acgcctgccc
    25021 ggtgctgcaa gattaagaga aaaagttttg gctttgactt taactcccag taaacggcgg
    25081 ctgtaactct gacggtccaa aggtagcgaa attccttggc atttaattgg tgtcctgcat
    25141 gaatggcgta acgactgtcc tactgtctct ggtacaatct cagtgaaatt gaaatgtctg
    25201 tgaagatgca gactacttgc ggctagacgg aaagaccctg tgcaccttta ctatagttat
    25261 gaattgtaat aaattttttt ttgtgtagaa tatgtggtaa gtttttatta gaccgtaacg
    25321 taagttatct gtttaaacat caatgaaata ccactcttaa aaatttttgt tactcatgat
    25381 ttcaaaacag ttcataatgg gtagtttgac tggggcggtc gcctcctaaa gagtaacgga
    25441 ggcgtacgaa ggtaagctca aattgaaaaa actcaattga agagcataat agtatattgc
    25501 ttgcttgact gaaagattga caaatcgaac agggacgaaa gtcggttata gtgatccggt
    25561 gattctgagt ggaaaagatc atcgctcaac ggataaaagg tacgccaggg ataacaggct
    25621 aatcaatctt tagagaccct atcgatggat tggtttggca cctcgatgtt ggattatcgc
    25681 atcctggagc tgtaagtggt tccaagggtt tggctgttcg ccaagaaagg cggtacatga
    25741 tctgagttta gaacgttgta aaacagtttg gtccctatct accgtaagtg ttaaaaattg
    25801 aaaggagtaa accctagtac gagaggaccg ggaaaagtga atctctggta aatcgattgt
    25861 tatagtaata gcattgtcga gtagctatat tcataataga taattgttga aagcatttaa
    25921 acaagaaact aaccttgaaa ataattttta aaaagccgta atagattatt acgtaatagg
    25981 cttaatgtgt acgaattgta aaatttttag ctaataagta ctaaaatcta aattgtgtaa
    26041 gattctattt aattttttca aataaaaaat taaaagtcaa ttactttaaa ttgacaaaca
    26101 ctatttgttt taaagaacaa taaaaatacg taagatttaa tgttaagtaa atttaaaatt
    26161 ttataaatta ttttaaatct ctagaaatga gtttgatcct ggctcagggt gaacgctaat
    26221 aatatgcttt acacatgcga gttgaacgag aatttttttc gtagcgaacg ggtgaggaac
    26281 gcgcaaatct atttatatct accttttaat ttaagataaa ctatacctat taacagtttt
    26341 aactgttttt agggtaaaat tatttttaat ttgtagtaat attaaataaa catataaaga
    26401 ttatttgata atcgttaaaa gatgagtttg tgtaagatta ggttgttggt agaaataata
    26461 gtttaccaag cctttgatct ttagttggtc tgagaggacg ttcaaccaca ctggaactga
    26521 gacaaggtcc aggctaattt tttggccagc agtgaggaat attggacaat gaacgaaagt
    26581 ttgatccagc aatattatgt gaatgataga cggctaattt ttggttgtaa agttctttcg
    26641 ttaaaaatga taatgacgtt atttaaagaa gttttagtcc cggctaatct cgtgccagca
    26701 gccgcggtaa tacgggaggg gcaagcgtta tccgaaatta ctgggcgtaa agagtccgta
    26761 gattgtaata taagttatat gttaaaattt aaagcttaac tttaaaaaaa tatacaatac
    26821 tgttttactt gagttttata tggaagagta gaatttcatg ttaaggagta aattctaaaa
    26881 atacatgaag gaatatcatt agcgaaggcg actctttagt acaaactgac attgagggac
    26941 gaaagtgtag ggagcaaaca ggattagata ccctggtagt ctacactgta aattctgagt
    27001 gctgtaattt aaaataaaaa ttttagattt tttaagctaa cgccataagc attccgcctg
    27061 aggagtacga tcgcaagatt ggaactcaaa ggaattgacg ggagcctaca acgagtggtg
    27121 gagcatgtgg tttaatgcga taatccgcgc aaaaccttac caacccttga catattaaaa
    27181 aataatttta attgacaaaa attgttttgc tattagttaa aaactaatat atttttacta
    27241 caggtgttgc acgactgtcg tcagttcgtg tcgtgagatg tttggttcat tcctttaaac
    27301 gagcgtaact cttattttta aaaatttact tctgattttt gatttttatc aaaaatcctg
    27361 ctttaaaaag actgtttgtt aaaaaatact ttaaaggaag gtgagaatta agtcaagtca
    27421 ctgtggccct tatgggttgg gctacacacg tgctacaatg aaaatgacaa aaagtaacaa
    27481 aaaaatttta gttaatcttt aaaaattttc ttagttcgga ttgtaagctg caactcgttt
    27541 acatgaagat ggaatcacaa gtaatcgcaa atcagaacgt tgcggtgaat acgtaccttg
    27601 gctttgtaca caccgcccgt cacatgcaga aagttagttt tacttgaaaa ttagtttttt
    27661 tgatttttga tgttaaaaat caaaaaaact aattcattga aaaattaaca atttggatga
    27721 agtcgtaaca aggtagctgt acgggaacgt gtagctggaa caagtgaaat agttcagttg
    27781 gttagaacgt tggaatcata atccaaatgt cgggggttca aatccctctt tcattactaa
    27841 aatatttaaa tcttatgata gttaatttat ttttttattt cttttctttt gtattaataa
    27901 caagttcttt aatgactgtt tttagtcaaa attcaatata ttctgtttta tttttagttt
    27961 taagtttcgt ttcttcatct agtatcttat ttttattaga atgtgaatat gtttcactaa
    28021 tttttatcat tatttatgtg ggtgctattg ctgttttatt tttgttcgta gtgatgatgt
    28081 tagatataaa aacaatttct ttagtaaaag attctttaaa gtattttccc tttggaagct
    28141 ttataggtat tgctttttta attgaaattt tattagtggt tcctagtact tttgaagcta
    28201 taaatcctta caacattagt tttttatgta attttcattt agactgattt aataaattag
    28261 attattttac tgagattatg tcagtaggtc atttattata tactgactat cttatacaat
    28321 ttttgctttc aggtaacatt ttattattgg caacaattgg cccagttact ttagttttaa
    28381 ttagatctat taagactact aaaaaacaaa ttacttttaa gcaactttca cgtacttata
    28441 attctgtttt atatatttaa tttatttcat aaatttatat acgctaattt ttaaactttt
    28501 taacgctcta aaagcgtttt taaaagttag taatttcacc agtatagaat caagtttgtt
    28561 tgagctaata agaatatgat ttttataata caatgtgaca gcccggcact ttggcaaact
    28621 tatttacctg accctgctag tattactatg gaaggtattt taatctttaa caaacattta
    28681 ctgtttttat tgactgtaat cgttttgttt gttggttggt tattgtttta tactatatat
    28741 tatttcatag aatataacaa taaatttagt tcgaaatttg ttcactcaaa agaattagaa
    28801 atcgtatgga catctattcc agctttaata cttttaattt tatcgactcc ttctttcact
    28861 ctattgtatg ctatggatga aatttcagag cctgaattaa ctttaaaaat tttaggtcac
    28921 caatggtttt gaagttatga aatttcggaa tttaattctt gtcaaaagca agagcaaagt
    28981 ctgaaatatg tttgttatat gatggtttta gatggattac ctacaactaa acaaggttat
    29041 tttcgactat tagaaactaa taaaagagtt attttaccaa ctaacacgca tctacgactt
    29101 ttagtaagtg ctgctgatgt attacatagt tgaacagtac catcatttgg tttaaaagta
    29161 gatgcttgcc caggtcgatt aaaccaagta aatttattca tcaaacgtat tggcgttttt
    29221 ttcggccagt gtagtgaaat ttgtggtgta aaccatggtt ttatgccaat agttatcgtt
    29281 tcattaccaa ctgtgcaatt tcaccattat ataatgacta aactagaatt gaattaagtt
    29341 tatcgtttag ttttataata atattttaag attttttacc aaattcattg tattttctag
    29401 gttaaaaatc ctagactata agatgtatat caaatttaat ttttttttta tcaatacttt
    29461 agaaaattct attcaatcga gagaactata ttccactctt ttttcggaga ctttattaaa
    29521 aaatgaaaga taaaattcgt tttaagtatt taaaaacaag acacagttgg catttagtag
    29581 accctagtcc ttggccattg gttgcatctt taggtgcttt tttcatgact tcaggaactg
    29641 tgttatatat gaataaattt ttaggaggag gccaattagc tttagttggt ttttttgttc
    29701 ttctatatgt aatgtatact tgatggcgag atatcatacg agaagctact tttgaagatc
    29761 aacacactgt ttcagttcaa cgaggtctaa gattaggaat gattttattt atcgtttcag
    29821 aagtgatgtt tttctttgca tttttttgag ctttttttca ttctagttta tcaccagttt
    29881 ttaatttagg aggagtatgg cctccagaag caatacaaac aattcaaact tcaggaattc
    29941 ctttaaccaa cacttttttt cttttaagtt ctggagctac cgttacttga gctcatcatg
    30001 ctataatagt aagagcaaaa aaacaagcaa ttattggatt actgtttact atatttcttg
    30061 caacaatttt tacattgtta cagggaatgg aatacgtaga ggcaccgttt aatattaatg
    30121 acagtgtttt tggttcttgc ttttatatgg ctacgggttt tcatgggttt cacgttttta
    30181 tcggtacttg ttgtttaatt gtttctcttt taagaattgt ttataatcac tttacttcaa
    30241 cacatcattt cggttttgag tctgcagcat ggtattggca ttttgttgat gttgtttggc
    30301 tatttttatt tattactgtg tattggtgag gaggtattca ttaattatat agcatagtta
    30361 atattttatt gtttattagg ttttttgaac ttaagttaat atacagaggt aattaactca
    30421 attggtagag tgtttcgctt acaacgaaaa agttaacggt tcaagcccgt tattgccttt
    30481 ttactatttg tttttcagaa agtttataag aaagaaaaat actaaaaata agtaattaaa
    30541 aaaaacatta attcgtacgt tttttaggaa aatagttcag ttggtagaac agtggttttc
    30601 aaaaccaaag gtcaagagtt caaatccctt ttttcctgta attatttttt tcatcctata
    30661 gcaaatgctg aagcttcatt tttaatcagt ctaataggat gtagatacgg ttttcaagct
    30721 tttttattca tgtaagctaa aaaaatttca atttataaat gttaatattt aaagaaatac
    30781 aacttttacc tgaaattttt ttaggtattt ctataattta tttgattatc catggaactt
    30841 ttatatcagt taataacaaa tatttattaa ttcaaaattc tgtattatat ttaagtgttt
    30901 taattatcag tttgttttgt tttttattaa taaataatac tatagagtgt aacgactttc
    30961 aaattttcaa caatactatt attattgatt acttaggaag cttttctaaa atcttaattg
    31021 ctatagtatc cattttttgt tttttgatga ttcaacggta tttaactgta caaaaaatca
    31081 attactttga atacagtgta ttgattctat ttgctttatt aggtattttt ttcatttgct
    31141 cttcaaacga tttgattact gcgtacctag caatcgaatt acaaagttta tctttttata
    31201 taatggcagc actaaaaaaa gattctgcat tctctgtaga tgccggttta aagtatttta
    31261 ttttaggcgc tttttcatcc agtttgtttc tatttggctc ttctattttg tatggggtaa
    31321 gtggaactac taattttgaa gatttaaaaa acctattttt ttgagtatat tcaagttatg
    31381 attgcacaca ggatgctagt gattatactt ttgtcaaaga tgtttttata aatggaggtt
    31441 taattcaatt tgctttgtca tttatctttg taagtctttt gttcaaatta gcaatagctc
    31501 cttttcattt atgatctatt gacgtgtatg agggttctcc ttctagctcc accttttttt
    31561 ttgcagtcgt tcctaaatta gctatcttca ttttgctggt tagaattttt tactcaagtt
    31621 tcttcgaata tactgctaaa tggcgatatt atatcgttat tttagctgtg ttaacaatag
    31681 tggttggttc tttcgcgggg ttagagcaga aaaaattaaa aagtctttta gcatatagtt
    31741 caattagtca tatgggttat acgttaattg ctttcagtac aggaactttt gaaggcttgc
    31801 aaatgttatt ttgttatctt ttcttgtata tgattgcagg tttatgtatt tgatctattt
    31861 ttttaatgct gcaattgaaa tataaatatg ttaaaaaaca aaataaagat ttagctgatt
    31921 taagttcact aagcaaatct aacaatattt tagctttatt cttcagtact gttttactat
    31981 ctattgcagg acttcctcca atggttgggt ttttagttaa aattggtatt tttttagtat
    32041 caattgaggt atctatgtat tttgtttcaa ttgttagtat tctatgtagc gtaatttcta
    32101 cgttttatta tattcgaata gtgaaaatta tgtttttcga aaattctaca gcaggtaaat
    32161 tatatcagcc aattaagtca catatttcaa tagtcatagt ttgtttattt tattttttac
    32221 tttttttatt tataaatcca acgttaattt atttattttc atataaaata actttacttt
    32281 taactatgac aatgatgtaa gtttatagtt gaaaaaaggt attaaaaggc tgaataacat
    32341 aatttggtta atgtattaga ttgcaaatct tttaatatcg gttcaagtcc ggttttagcc
    32401 tttattttta gcatttttag ctcagtcgga tagagcaaca gccttctaag ctgatggaca
    32461 taggttcaag tcctataaaa tgttaatgtt agattttttt ttattaaatg ttacaaattt
    32521 attaattctt attttagtat tgcctttaat tggaactttt ttgttgttat ttgtgccttc
    32581 ttcaaatcat tcagcattga aagctatagc tttaaacacc tcttgttttt tatacgtaat
    32641 ttctttattt ttatgggtat tttttaacaa atctataggt tctttccaat ttgtaagtaa
    32701 attattgtga attccttttt taaatcttaa ttttagttta ggtattgacg gcatttcatt
    32761 atttttcatt cttttgacta cactattaat ttttttatgt atattgataa gttgaaatag
    32821 tgttaaaaca aatataaagg aatttttgat tgctttttta gtaatggaat tttttttaat
    32881 tggagttttt tcgattttag atttattatt gttttatatt tactttgaaa gtgtattgat
    32941 tccaatgtat ttaatcgtgg gtatttgagg gtctagagaa agaaaaatta gagcagctta
    33001 tttttttttt ctatatacgc tattaggttc tgtgctgatg ttgttgtcga ttttatatat
    33061 ttattatcaa gtaggaacta ctgattatga agtgttatta acttttattt tttcgaaaac
    33121 ggaacaaaaa tttttatgac tttctttttt tgggtctttt gctactaagg ttcctatggt
    33181 acctgttcac ttatggttgc cagaagctca cgtagaagct cctactgcag gctctgttat
    33241 tttagccgga gtgctattaa aactaggaac ttatggtttt ttacgtttct cattcccatt
    33301 atttccagaa gcgtcttttt attttgctcc gatcgtatac ttattgtctg ttgttggtat
    33361 tgtgtatacg tcttttaccg ctattcgtca aactgatttt aaacgaatca ttgcctatac
    33421 ttcagtagca catatgaacc ttgtaatggt aggtcttttt agttttaaca cgattggttt
    33481 agaaggagct attttacaaa gtttaagtca tggtttcgtt gccagtgcat tatttttaat
    33541 tattggagtc gtttacgaaa gacaccatac tagaatggtt aaatattatg gaggtttagt
    33601 tcacgtaatg cctttataca cttttatttt cttattcttc acgatgtcaa atattggttt
    33661 gccgggaacg ggcagttttg taggagagtt cttgatttta gtaggctctt ttaaaaccaa
    33721 taccagcgct acttttatta gtgctacggg tatgattatt ggtggctgtt actcattatg
    33781 gttatttaat agaatttcat acggtaactt aaaaacccaa taccttaaag attatattga
    33841 tatcaacaaa cgagaatttt ttattttttt accactgatt tttggaacta ttgcaattgg
    33901 gctataccca gaaatctttt taaattcaat gcatatgagt gttaatatgt tagttgaaat
    33961 tactcacatc tatacattat aaatggtata tattttagaa accgagctgc cagaagacaa
    34021 atcaatctat ttttctttaa cgaaagtttt tggaatcggc aaatttcagt cacttttgat
    34081 ttgtaaaaga ttaggactat catctaattg taagttatct aagttaacat cagatcaaac
    34141 aataaaatta gttaaatcta tagaaaatgc aaatttagtt attaacagta atttaagaaa
    34201 atctaaaact atcttactta aaaaactaat tcaaattaaa acatataaag gaattcgtag
    34261 attgcgtggt ttacccgtta gaggtcaacg gactcatact aatgctaaaa cagcttctcg
    34321 aacccgttaa aaatttaaaa tctcaaatgt cctaggaatt ttcctataat ttgtagttaa
    34381 aatacaggca aattctttta agtagttgtt cataaacttc aggagaaact ttttcaaaga
    34441 ttctatttta actattgcgt acaaatatca caaagtttat gtttattatt ttatctattt
    34501 attccaaaaa ttcaaattca ttaacaaatt ttttaagatt tttttataaa cttaaaacaa
    34561 ataaaacctt gaaaataaag tttttttctg tgcaatcacc aaagaatacg aaattttctt
    34621 ttttctcggt gttacaatca cctcatgtaa ataaaaagtc tcaagaacaa tttgaatatc
    34681 acatgtactg caaacagtta aaagttcatg tgtctcaatt ggaaaaattt ttatttattt
    34741 gaaaaattgt taaaactaga ttattttttg atatcaaaat agaaacacat tttttgttaa
    34801 ataacaagtt atataattat agtttgctta ctaagacaga ttatgacaag tttatatata
    34861 agttttttaa aaaaaaaatc tgttatttac caaaagcatg taagtgaaac tttttaaact
    34921 atcaacaaaa gaatcagcta agtttgacta atttaacagg gcaaacattt ctgaaattat
    34981 tagatattca cggtgagatt ttactaaaaa atcgtttcaa gtttaaaact gattctggtt
    35041 attttaatac agtcagtgat agccgtatgc ttgggaatat ataagatgat tttaatgcaa
    35101 aaaaagttaa ccatttccat ataaattatt taaaacaaag ataacggttt agatagctca
    35161 gtcggtagag caaaggactg aaaatccttg tgtcggcagt tcaagcctgt ctctaaacat
    35221 attaacactt ttttatgaaa aacactttat gaaatatatc agctgattta aaaaacagcc
    35281 agatttctcg aagaaatttt atgtatcaac aaaaaacaaa actaattatt gcttttttag
    35341 atattctttg ggatgaaggt tttatattag gctacaaaat ttatagcgca gattcaaaca
    35401 tattaaaaat ttttttgaaa tataaaaatg gaaaccctgt cataaattca gtaaaaccga
    35461 tttctaagcc tagtcaacaa atttattatt ctgtgtcaca gttatgaaaa cttgattcaa
    35521 aaaaaaatct tataatatta actacctcaa aaggcttaat gacagttaat gaatgcaagc
    35581 gagctcaaat aggcgggaaa cctttattca taattagata aaaatgaatt atattacaaa
    35641 aagacacata attaaaatcc caacagatat ttcggtatat tattgtatta ctaatcatat
    35701 tgttattttt gaaaactcct ttattcgaaa agtattacga ctaaaaacga gattaatttt
    35761 tgaaaacgac aaaaaaatac ttaaaataac ccgagagtca ttatctagca tttcaaataa
    35821 cgaaaaaaaa aaattaaaag ccatacaggc aactcaagtc gctttaatca aacaaatgct
    35881 tttagaaact tcactttttt cttgtaaaaa acttaatctt attggcgtag ggtttagggt
    35941 gtcagtttta aacgtattgg attttaacct tttatatttt aagttaggtt atagccatgc
    36001 tatttatttt aaggttccaa aaggtttaaa ggttttttgt cttaagtcca ataaattgtt
    36061 tataatagga aattcttatt tgtttgtaac tcaaatcgct gcattaatta ggtcgtataa
    36121 agccccggaa ccttacaaag gaaaaggtat actttatgcg tcggaaaaag tagtattaaa
    36181 agaaggtaaa aaagtataat aatgaaagtt aacttaatta aaactcgaaa ctacaaatta
    36241 tttaaatata atttattaaa attgcaaatt tattcaaacg aatcctcttt caatatctcc
    36301 actttttcaa ataacgtgtt agaacaaata gaggcttatt taaaacaagt attaaaaatt
    36361 attttcgaat accatatgta ccagttcaaa attttattta taggctttcc tgtagtatca
    36421 aaattaaaac aaatgagact tatgcatttt acgaatcatg attttatttc agaaaaatcg
    36481 tgaattagtg gtatttttcg gaaccggttt tcgatattaa cttatttaac gttaatacaa
    36541 tcacaaaatt tttcaaaaaa tttaaagctt ctactatcgg ttaaaacaaa accacatttg
    36601 gtagtagttt ttaaccaaaa agtagagact aatgtaatca atgagtttta taaggcagga
    36661 attcctattc tatcttttaa ttgcaaacct ttgaatatgc ctaaaataac ttataaaact
    36721 ttaggaaatt ttaagtttgt cgagacaaac ttaagaacag cttacttttt tttattttat
    36781 tcaatactaa aaagaccccc gttaacaaaa aaaagacagt ttgagcgcaa gccaattaaa
    36841 tttgattatt aaatcaaaac tattcaacta tatttttaat aaagatgaag ttgtaaatat
    36901 aaagatcatc aagaaaatag ttatgaaaac ttatcatcat atatttcaag aatttttaaa
    36961 ctataaatga caatatctta taattgacga gttaactata ttcatgaatc gtgcccgcag
    37021 tatttcatta atgaaaataa tgaatttttg aaccactaca tcgattaccg gcctgttctg
    37081 gcagagctta ggtcaaatcc cgcaattgat tcttataacc actacatcga ataccagcct
    37141 gttctggcag agcttcagac aaatcacaca attgatttag ccaagcaatc tttagcttca
    37201 attggtaaga acgttggtga acgagatact tttatttcta tgaaagcaac tgaatatatt
    37261 tatccttacg aagtgcaaga aatgaattga attgcaaaaa ggttaggtac tattgagccc
    37321 agccaaataa cgccagatat aatcaagaac tcggacttta tagaacagag tattgggtct
    37381 caagtacggg atcttaaaat cggaacaata tgaggatacg aagaagagtt ttatcatcta
    37441 acgtatcata tgggaaaatg tttgcaagat cttacatgtt atcaattgga tattttgcaa
    37501 caaattgcgg acagtaacga aatgttcgcg ttattaacat tagaaccaat atttctaaca
    37561 aaaattggtg tcactattgt attaaaaaat tgaatcgttt tacatgctcc aggaatgttc
    37621 aattttgttt taaacaaagt ttaccaactt aatcctatta tagaagataa gataaatcga
    37681 caacttacag aatgtccatt ttttaacgta gggccggatg aaattgttga tagtaatact
    37741 aagtcgaacc ttaagaaaat tttaaatttg ccgaaacaag cttaagaaca gcttactttt
    37801 ttattttatt caatactaaa aagacccccg ttaacaaaaa aaagacagtt tgagcgcaag
    37861 ccaattaaat ttgattatta aatcaaaact attcaactat atttttaata aagatgaagt
    37921 tgtaaatata aagatcatca agaaaatagt tatgaaaact tatcatcata tatttcaaaa
    37981 atttttaaag aattaaacga tatcaaagca gaaaaagtaa ctaacaatgc aacaaacaaa
    38041 gaaatatcaa ataagtttac aacagctatt gacaattctt aaattacaaa tgacacttat
    38101 cgaagaatat tatctcatga aaagaaaact cataaaagat ttaaagtaaa agttatattt
    38161 ctataatttt aactcaacaa aatgttacag ttatgctttt tgggtattgt ttctaaaata
    38221 tttatgcatt ttacaaaaaa ccggcgtaat aagccattat ataaaaaatt cttgccgttg
    38281 aaaaaaaaga tccaaaacaa tgataagttt atgaaattta ataaacaaaa atggcaaaaa
    38341 ttccaacatt taatatctaa atttaaaaga aaaagatttt atgatcctat ttcatacttt
    38401 ctatttaatt tcaaaaattt ttttagcaaa aaatttaaat ataatttgca gaataaacaa
    38461 agactaagcc ttttctacgg taacctgaga aaaagttatt tgaaaaaatt ggtaaaagag
    38521 tctttaaaag agtctaaaca tataaattca caagcaactg ttttgcttat tgaaaagtta
    38581 gaaactcggt tagatactat attataccgt acacattttt gccacagctt tagaagcgca
    38641 aagcaattga tatctcacca aaaaatctat gtgaataata agattgttaa acataatttt
    38701 catgctttga aaaaaggtga tataatcact ttagataaaa gtattacaaa ttttgtcgca
    38761 tcaaacattt taaaatcgga aatgtggcca atacctccta aacattttta tataaactat
    38821 agaacattac aaatattaat aatagaagat atcaaataca gtaactgctt ttcatactat
    38881 cctttttgaa ttgatttcaa ctcttttatt agattttatg aaaaataaat aaataaataa
    38941 gtcctcaaaa ccgtcttcag tagctcaagg gtagagcgag tggctgttaa ctactaggct
    39001 gttggttcaa atccaacctg aagagaaaac ttagtttaaa gttaaattgg aaataatcgg
    39061 gctcgaaccg ataactttat gcttgcaaag catacactct accaattgag ttatattccc
    39121 ttttcaagtt attgcataaa cagtttgtag ctgttattga ttaatttttt gttgtttgtt
    39181 aaatctagat ttgtagttga aattgatttt gtatttttta ttattttttt agttctaaat
    39241 tttttcactt ctataaaatt tggtataaca gtgttaatac taaaataata aaaaaaagat
    39301 aaggttatta aaagtccgaa tacttgtgca cctagtgtta aaatatcaaa ttgtggaata
    39361 aagtaaagct cgtttggtga aattggtaga cacgtcagac ttaaaatctg atttttatat
    39421 aaaaagtatc ggttcaagtc cgataacgag taattttacc gtgatgccaa aatgatgaaa
    39481 ttggtagaca tactaggttt aggttctagt tctttttata aaagagtaag ggttcaagtc
    39541 ccttttttgg taaactatca aaacaaatgc ctactattaa tcaattatgc cggagtaaaa
    39601 gaaaaaaaaa gcaaatacgt aataaagtac ctgcattaaa caattgccca caaaaaaaag
    39661 gagtgtgcat taaagtcttt ttaaggaccc ctaaaaaacc aaactcagca ttgagaaaat
    39721 tggctagact tcggttaact aataataaaa aaataatggc ttatatacct ggtgaaggtc
    39781 ataacttaca agagtattca acagttataa taagaggtgg tcgtgttaaa gatttgcctg
    39841 gtattaaata tcatttagta cgaggtaaat tagattttaa cgggctaaaa ggaagaaaaa
    39901 cttcacgttc aaaatatggc acaaaaaaaa ctagtaaaca ataaatcatg aatagaaaaa
    39961 taatcaatca attattgcta aatggtaaag taactatttc tgaaaaaatt tgaattaaaa
    40021 gtgttaagtt tttttataaa tcatttacca aaaactataa gaaatttatt aatagagcat
    40081 taataaatat ggcgcctttg cttaaagtaa aacaattgaa acaaaaaaga aaacgttctc
    40141 gtttaaaaga gtttccttac atagtgaaag ataaaaatcg aatatcgtta gctttaaaat
    40201 tttttttaac taaaaaaaaa aataaagctg atgtaaaaat tcataaaaaa cttttaactg
    40261 agttactctc ttcagctaaa aatatgggaa caaacgtaac taaaaaaaaa agcttgtatg
    40321 agtatgcttt tgtaaaaaaa aaatattttt actataggtg attctaataa tagtgccgat
    40381 tgtgtacgtt taataggact tgaacctata atctttggga ccgaaatcca acgctctatc
    40441 caattgagct ataaacgcaa aaaaatgatt caacaacaaa caattttaaa agtagcagat
    40501 aattcaggtg ctaaaaccgt aaaatgtatc aaagttctga atggctttaa tagacgtttc
    40561 gctgttttag gagatattat aatagtatca attcaaaaac ttcgtaataa ggcacgatca
    40621 acatctaaag tacaaaaagg tgaagttcat aaggctgtta taattcgaac taaaaaaaaa
    40681 acaataaaaa aagatggaac tgttgtcttt ttccaatcca atgtagtaag tttaataagc
    40741 aagcaaggaa aacctattgc ttcccgtatc atgggaccta tacctaaaat tttgaaaaaa
    40801 aagaaaaacc tcaagctcgc aaccctttca tcaggcttta tataatagca cactaatatg
    40861 ttttttttta actcatatct taacaacgtc gttaagcacg acttaataaa taaatttttt
    40921 tatactaatt taaaacaaat tcctaaatta gaaacaattg tattgaattt tgggtaccaa
    40981 aattcaaact tcaaacacct catttcaggt ctgctagcct tagaacttct ttcatcaaaa
    41041 aaaagcaggc tgacaagatc taaacattta aacgtatttt taaaaattaa aaaaggaaat
    41101 cctgttggat gtaagatagt tttaaaaaaa actacaatgc acgtttttta tctaaaattg
    41161 ataacttctg tttttccaaa aattaagcat aataaaacag cacaatctca acaaaatgtt
    41221 aaatcagtca aatcaatttc aatcataata aaaaaccctt tgctattttt agaacttgaa
    41281 agtcagtatc aattttttaa agacatacca aaactggata tcacaatact taccgattct
    41341 aaatctcaaa atgagatttt ttttttactc aaatcagtta aatttttcat atagatttat
    41401 tatcaattgc tgcaaatgta actcaatttg gtagagtata atcttgccaa gattaaagat
    41461 gagggttcga atcccttctt ttgctttgat aggataagtg gtcgagtggt ttaaggcgtt
    41521 agttttgaaa actattgtat tgaaaaatac cgtgggttcg aatcctacct tatcctaaag
    41581 aattttatat tatttaaact aaaaatgatt atattaataa tttgtactgt attaaagatt
    41641 cttgctattg ttgttccttt actaatctct gttgcatatt ttactatagc agaaagaaaa
    41701 attatgggta ttatacaaag aagaaaaggt cccaacgtga taggtttttt aggtttacta
    41761 caaccattag ccgatggatt gaaattattt gttaaggaaa ctatttttcc tagtaattct
    41821 aatctcgtta tctttttaat tgcccctatg ttaacgttta ttctaagtct gatcggttgg
    41881 gctgttttac cattatcaaa gcagatagtt ttatcagatc taaatgttgg ggttttatat
    41941 ttatttgcaa cttcttcatt aagtgtttat ggcatcataa tggcaggttg gtcaagcaac
    42001 tcaaaatacc cgtttttagg tgcattgcgt tctgcggctc aaatgatttc ttatgaagtt
    42061 tctatagggt ttatcataat taatgtatgt atttgtgcag gttcttttaa tctaagttcg
    42121 atagtactag ctcaacaaaa cgtttggttt atcgtaccgt tattacctat gtttattatt
    42181 ttttgtgtat caatgcttgc tgaaaccaat cgacatcctt ttgacctacc tgaagctgag
    42241 gctgaattag tttctggtta taatgttgag tactcagcaa tgacttttgc tttatttttt
    42301 ttgggcgaat atgcaaacat gctcttaatg agcgcttttg tctccatatt atttttaggc
    42361 ggttgattgc ctttcattga tatatttcca ttcaacgtat ttccaggtag tttatgattt
    42421 agtgtaaaaa ttgcactagg tgtagttttt tttatagtta cacgagctac attacctcgg
    42481 tataggtacg atcaattaat gtacattggt tgaaaaactt tccttccgtt gtctctagga
    42541 tatttattat tttcagtagg tatattgatt agttttaact gactacctac ttaaaatttg
    42601 taagctccag ttttaatatt atgtgaatta taaatagttc atatactact ataatacaaa
    42661 tgctagttat taattgataa acgacttcag gaggtgtgac acaggtcgcg aacaaaaaaa
    42721 aagcaaaata taaaattttt ctaagttttt tgattattaa cagatttgtt ttaaataagt
    42781 ctaaaaaaat aaaaaacaaa actattattt ggtatattaa atagcacaaa taataaattg
    42841 atttataaaa aatcagatat tcgtttaatt tagcttcgaa ataaaacgct aagccttgaa
    42901 aagataaaaa gttttgaaat tttgagaaaa aaaaccagct agctgggaaa atccaaatat
    42961 ttaacaataa aataaatatc attcaacaaa ttattacaat ggttaaaacg ttttttaagt
    43021 aaatatattc aaatttataa agacctgtag atataaaaat gaatatttga taacatacga
    43081 atataactcc cacttgatta gttatgaagt aagttaaatg gacgtaggtc ataaaaactt
    43141 cagtcacgtt ggttgttagg aaataaaagg aatcgctact accataactt gaacttaatc
    43201 taataaaaac gtatagtaaa gtttccttga aatagtaaca gttcgccacc ataaagcatc
    43261 aagcaattaa agaaaaaaaa atacggtact taatttctaa taagtattta taaatcataa
    43321 attttttaga ttagatactt tctagggaaa tagttcagtt ggtagagcaa tggtttccaa
    43381 aaccaaaggt caggggttca agtccctttt ttcctgaagt tatttttttt ttagattttt
    43441 ataaattttg ctgtttttaa ctatattatg aaaacttttt gttatttttg aaaaatcact
    43501 aaataataaa attgctacta aaaaagcaat aataagttgg cttatactta tatttctcat
    43561 agaatcaaaa attaattttt aataaactca ggcttatagt ttagaggtag aacgtaccgc
    43621 tcataacggt ttcgtcgtag gttcgattcc tactaagcct aaataataat caatggattt
    43681 taatttaaaa acctataaac gtttaaagat tgaacattat tttaaagcaa taaatttttt
    43741 ttttttcttt catggaactt ctttaaatag tgaaaattga gttaaaattg aacaagtttt
    43801 aactgaccaa gatataaaat actttagaat ttataacact ttaCGTAACT ATAACGGTCC
    43861 TAAGGTAGCG AACGTTGCAG GCCATGCTGT CCAGGCAGGT AGATGACGAC CATCAGGGAC
    43921 AGCTTCAAGG ATCGCTCGCG GCTCTTACCA GCCTAACTTC GATCATTGGA CCGCTGATCG
    43981 TCACGGCGAT TTATGCCGCC TCGGCGAGCA CATGGAACGG GTTGGCATGG ATTGTAGGCG
    44041 CCGCCCTATA CCTTGTCTGC CTCCCCGCGT TGCGTCGCGG TGCATGGAGC CGGGCCACCT
    44101 CGACCTGAAT GGAAGCCGGC GGCACCTCGC TAACGGATTC ACCACTCCAA GAATTGGAGC
    44161 CAATCAATTC TTGCGGAGAA CTGTGAATGC GCAAACCAAC CCTTGGCAGA ACATATCCAT
    44221 CGCGTCCGCC ATCTCCAGCA GCCGCACGCG GCGCATCGGG GGGGGGGGGG GTTTCAATTC
    44281 ATCATTTTTT TTTTATTCTT TTTTTTGATT TCGGTTTCCT TGAAATTTTT TTGATTCGGT
    44341 AATCTCCGAA CAGAAGGAAG AACGAAGGAA GGAGCACAGA CTTAGATTGG TATATATACG
    44401 CATATGTAGT GTTGAAGAAA CATGAAATTG CCCAGTATTC TTAACCCAAC TGCACAGAAC
    44461 AAAAACCTGC AGGAAACGAA GATAAATCAT GTCGAAAGCT ACATATAAGG AACGTGCTGC
    44521 TACTCATCCT AGTCCTGTTG CTGCCAAGCT ATTTAATATC ATGCACGAAA AGCAAACAAA
    44581 CTTGTGTGCT TCATTGGATG TTCGTACCAC CAAGGAATTA CTGGAGTTAG TTGAAGCATT
    44641 AGGTCCCAAA ATTTGTTTAC TAAAAACACA TGTGGATATC TTGACTGATT TTTCCATGGA
    44701 GGGCACAGTT AAGCCGCTAA AGGCATTATC CGCCAAGTAC AATTTTTTAC TCTTCGAAGA
    44761 CAGAAAATTT GCTGACATTG GTAATACAGT CAAATTGCAG TACTCTGCGG GTGTATACAG
    44821 AATAGCAGAA TGGGCAGACA TTACGAATGC ACACGGTGTG GTGGGCCCAG GTATTGTTAG
    44881 CGGTTTGAAG CAGGCGGCGG AAGAAGTAAC AAAGGAACCT AGAGGCCTTT TGATGTTAGC
    44941 AGAATTGTCA TGCAAGGGCT CCCTAGCTAC TGGAGAATAT ACTAAGGGTA CTGTTGACAT
    45001 TGCGAAGAGC GACAAAGATT TTGTTATCGG CTTTATTGCT CAAAGAGACA TGGGTGGAAG
    45061 AGATGAAGGT TACGATTGGT TGATTATGAC ACCCGGTGTG GGTTTAGATG ACAAGGGAGA
    45121 CGCATTGGGT CAACAGTATA GAACCGTGGA TGATGTGGTC TCTACAGGAT CTGACATTAT
    45181 TATTGTTGGA AGAGGACTAT TTGCAAAGGG AAGGGATGCT AAGGTAGAGG GTGAACGTTA
    45241 CAGAAAAGCA GGCTGGGAAG CATATTTGAG AAGATGCGGC CAGCAAAACT AAAAAACTGT
    45301 ATTATAAGTA AATGCATGTA TACTAAACTC ACAAATTAGA GCTTCAATTT AATTATATCA
    45361 GTTATTACCC GGCCGGGAAT CTCGGTCGTA ATGATTTTTA TAATGACGAA AAAAAAAAAA
    45421 ATTGGAAAGA AAACCCCCCC CCCCCCCGCA GCGTTGGGTC CTGGCCACGG GTGCGCATGA
    45481 TCGTGCTCCT GTCGTTGAGG ACCCGGCTAG GCTGGCGGGG TTGCCTTACT GGTTAGCAGA
    45541 ATGAATCACC GATACGCGAG CGAACGTGAA GCGACTGCTG CTGCAAAACG TCTGCGACCT
    45601 GAGCAACAAC ATGAATGGTC TTCGGTTTCC GTGTTTCGTA AAGTCTGGAA ACGCGGAAGT
    45661 CAGCGCCCTG CACCATTATG TTCCGGATCT GCATCGCAGG ATGCTGCTGG CTACCCTGTG
    45721 GAACACCTAC ATCTGTATTA ACGAAGCGCT GGCATTGACC CTGAGTGATT TTTCTCTGGT
    45781 CCCGCCGCAT CCATACCGCC AGTTGTTTAC CCTCACAACG TTCCAGTAAC CGGGCATGTT
    45841 CATCATCAGT AACCCGTATC GTGAGCATCC TCTCTCGTTT CATCGAGTTA CGCTAGGGAT
    45901 AACAGGGTAA TATAGatggt caaaacttta aacgactcag tatttaaaca tttaactagt
    45961 ttggtacatg gtcctattat attattgaat actaacaatt ctaaattaac tttaaaaaaa
    46021 ttagaagaag ttaacccatt aattagttta ttatgtttaa aaataaataa taaaatttac
    46081 tctaaaaaac aaataaagaa tttaaaaaag ctctcatata ctgaaaatgt ttatactctt
    46141 tataaatcgc tacaaacttt tataaaaatg ccttactgca aattgaaaaa aaaaaaatta
    46201 atttcgaaat aatgtgattt gaacacatga cttcctgttc ccaaaacagg cacgctacca
    46261 gactgcgtta tatttcgttg aaggaagtag gattcgaacc tacgacaaga taaacttaac
    46321 agatttacaa tctgccactt tcaaccactc agtcattcct tctataattt tttcgttcgc
    46381 gtacgaattt taattcgttt cttttttttt aacctgcaac cattatgtgg ctggtaatta
    46441 taacttgtca ttaattttat aaaagttttt tgttttaatc gtttaaaaat atatgattga
    46501 tgattaaaaa ataaattatt aaaatgtaag gcaacaggtt tagttttaaa aattttagat
    46561 tttatcaata aagctcttaa aattgtaatt attgctttag gttgtttaat tttttgtttt
    46621 ttttgcaagt taaacattcc tgccgaataa aataattttg ggttaccctt gatattattt
    46681 acatttatga aggtgtttgt tggggacaga ttaatgttga tgacataact aattaatttt
    46741 tgtcgattaa taaaagaaaa ataaatatat gaaataaaat agtttgtttt tgctttaata
    46801 gtctgaaact tagtaaaaag gaataccagc aaccatccta aataaaaaga aaatgtttct
    46861 ttttttatga attttaaaat ttgtatttta tgaaataaac actgaatata attctgagta
    46921 attaagtttg gtgaaaataa tgacttattt gctattttta ataagagcat gaattttaaa
    46981 aataatttat atgaatttaa tgaaaaataa atttacttcg ttaacccaaa aaactttaat
    47041 aaatttatca aagaaaaaat taaacaaaat tcctttgata aaaaaaatga ttcaaggtca
    47101 aaaaaacaaa gcagggaaaa atgattctgg aaaaattaca gtataccata aaggcggcgg
    47161 gcataaaaaa aaatatagaa aaattaattt tttaaggaat gaagactcga taggtattat
    47221 aactagctta gaatacgatc cttaccgtac tgcttttata gcttctgtat atgattttct
    47281 aaactctgat tacttctata tagttgctcc taaaaactta actattggtg atatcgtaaa
    47341 atcgggcttc aatgctgaaa ttaaagtggg tcattctcta accttaatga aaatccctgt
    47401 tggaagtttt attcacaata tatcgctaaa aaacaataaa aaagctcaat taagccgttc
    47461 tgccggaact agctcacagt taatagaaaa aacttctaag tattgtagaa ttgttctaag
    47521 ttcaggtgag cataaattcc tctcttctac ctgccatgca acaatcggaa cagtatccaa
    47581 tgagttttcg ttttttaaga agatcaataa agccggtcga aaccggtggt taaatgtaag
    47641 accaactgtt agaggagttg ctatgaatcc tatcgaccat cctcacggag gcggggaagg
    47701 gaaatcttca ggaggccgat cttcagtaac tccttgaggc aaacctacca aaaatggtaa
    47761 gacaagaaaa aaaagatcta aatttttaaa atcttaaaaa atgagcagag ttaaatgaaa
    47821 gggaccatat gttacaaata acttattgaa aaaaattacg aattcatttt tagaaaataa
    47881 aaatgaaatt aaaacagttt ctagagactc tgtgattttg ccaaaattta taggacttaa
    47941 tttacgagtt tacaatggaa aaacatttat ggttgtaaaa atcgcagatg aaatggttaa
    48001 ttataaatta ggggagtttg ttactacacg aaaacagttt tcttataaaa aaaaaaagaa
    48061 aaaataaaaa tgggccaaaa agtagatgca cgtatttttc gactaggtgt tggtaaaaaa
    48121 aattgagagc tgaaacatat tgaaaaaaat aatgaagaat cttctttata tttatataaa
    48181 actttagaaa ttcagaaata tttaaatcga ttttttagtt tgtataaagt aaaaatccat
    48241 aattgtaaaa tcttttattc aaataattcg ttacagctat ttatttcttt ttatattaca
    48301 gaaaaaacaa tttatattat taataaaaat ttaactaaat atcaaaaaaa actttcaata
    48361 cggtttaaac gaccatgcat tcaaaaaaaa aataagaaaa gtattctatc ttacaaaccc
    48421 aatttgaaac aaactatgat gttacaagaa tttcaagaca ttttattaga aagtttaacc
    48481 atttacacaa aagggaaagt taacattttc gtaacaatgc aaaacttaaa caatcaaaaa
    48541 aacttgtcat acaatcgaat taagaactga aaaactattt ttaaacaatt gaaaaaattc
    48601 gttcgaaatt ctttttttaa agaagctata aatattttgt ttgtcaatat tactaaaaga
    48661 aaatcagcaa aattactagc agaatttata agtgatcagt tcaaaatcaa tcaactaaaa
    48721 actgaccaaa tggcgatttc cagaaaagac aactattttt taggattttt aaaacaaact
    48781 ataaaattgt taatcaacgc tgaggtttcc ggtcttacag gtatcaaaat tgtgattaaa
    48841 gggcgattta atagggcacc tagagctaaa agtgttacaa tacaattcgg aaaattttcc
    48901 cttcaatcat ttgactctaa aattgattat tttcaatcaa ctgcctatac aattaatggt
    48961 acttttggcg taaaggtatg aatgcgtgaa aattaaaatt aaaaaattta tgttcttaca
    49021 acctaaaaaa actaaatata aaaaaataca gaaaggtaaa ctatccaaat ttaatttccg
    49081 atcgaacata ttacaatttg gaaacatcgg attaaaagca gcaaaagcaa cgactctttc
    49141 agccaggcaa attgaagcag cacgacaagc cattgtaaga aaactgagcc gaaaaggaaa
    49201 actatgaata cgcgtttttc caaatatacc tataacagca aaacctactg aagttagaat
    49261 gggtaagggt aagggtgctg tatctcactg aggcgttaaa attagtgcag gtacaatttt
    49321 atttgaacta tgtggagttt ctaaaaacat tgctattacg gcttttaaaa ctgggggcgc
    49381 taaattacct gttaaaacaa taatttcttt ataatatata taataaaact ataaacaaca
    49441 acaaagactt taaaaacttt aagattcgct taaaattata caatctgatg ggacctttaa
    49501 aattttaaat tctattttat aaaagctgct ttggagccac cgacaaaaat aaatacattt
    49561 atattatatt tacatgttat tacaagcagc taaatttgta ggagctggat tagctactat
    49621 tgggctagca ggagcaggag taggaattgg taccgtattt ggtgcattag tgattggagt
    49681 ttcacgaaat ccttctttaa aagatgagtt attcaaactt gctatcttag gttttgcact
    49741 aaccgaagcc attgcacttt tttcattaat gatggcattc ttaattcttt ttgcgttata
    49801 atttttcttc actaaaagaa ttaaaagggt atgtagctca gtcggcagag cattggactt
    49861 ttaatccaca ggtcttgggt tcgaatccca atgtacccag aatttgataa tatatacatg
    49921 ataattttga atttaaacta tattttaaat attgttataa ctttattttt aatcggagta
    49981 ctaggacttg ttctgaatag aaaaaatata ttaataacat taatgtccat cgaacttatg
    50041 ttgttagcca taaatttaaa ctttgttgtt ttttctatct atttagatga tattacaggt
    50101 tatatatttg ttttatttat attaactatt gctgcagcag agtctgcaat aggattagct
    50161 attttaacta tctactatag attaaaaaat actatccgaa tagataaaat taaaaatatt
    50221 aaaagctaaa cgctaaaacg gaaacgacag gatttgaacc agcaatcttc gacgtgacaa
    50281 gtcgacgctt taaccatttg aagctacgtt tcctttaaaa agatctgaat ttttaaaact
    50341 ttgaaatact tccatataaa taatataaaa tttaattacg atttagaatt taaaaataat
    50401 tcaaatacta acttttgaaa acaaaacaca cctcttattg agtattgtga aacattagga
    50461 attaatatac cacactattg ttatcataaa ggtttatcta tttcaggaaa ttgccgtatg
    50521 tgccttgtag aactaaaaaa ctcacctaag cctgttgttt catgtgcaat gaatgcaaaa
    50581 tcttgtttag caaatggtga tatttataca aacagttcac tagtgaaaaa agctcgcgaa
    50641 aatgttttag aatttttatt attaaatcac cctctagact gtcctatttg tgaccaaggt
    50701 ggtgaatgcg acttacaaga tcaatccctt ttttttgggc taactaaaaa aagattctat
    50761 agctttaaac gggtggttat ggataaaaat attggaccta ttgtgaaaac agtgatgaca
    50821 cgatgtattc attgtacgag atgtgtgcgt ttcgctgctg aaattgcagg tgtcgaagat
    50881 atcggaatgt ttggaagagg gttacacagt gaaatcggaa cctacgttga aaaaattttt
    50941 caatcggaat tgtctggcaa tgttattgat ctgtgtcctg ttggtgcatt aacttcaaaa
    51001 ccttatcctt ttataagccg gaattgggaa ttaaaaaacg tgacatcaat tgattactca
    51061 gacggttttg gaactcctgt tcaattggcc ctaaaaaaca atcaaataat taaagtttta
    51121 cctggttatg aaaaagcaac atataaaaca aattgaattt ctgataaaac tcgattttcg
    51181 tttgacggga tgttttctcc agaaaaaata gtatatagtt ttatagataa caataacaaa
    51241 aagtcattta taagtttatc ttgaaaaaaa ttatttaaag aatttttttg tacactttat
    51301 tttcaaaatc atttgtccaa acatttttat caaccacatc aaataacagt ttgtttagac
    51361 aaaaatataa gtctagaagt cttaaactta ctaaatattt taagtcacaa acattctttt
    51421 tttaaactaa gacaatctga aatacaaaat ttaaatgttg atttagaaca aaactattta
    51481 ttaaactcaa gtttagatca ctctaaaata ctatcatcag atacttgctt gttaataggt
    51541 atcaacccac gttatgaagg atctaaatta aatttaacac ttaggtcacg atatttgaaa
    51601 ggaaacttta agatccttca tgtcggatct ttgtttaatc taacattttc tacttataat
    51661 cttagcagta atattaaaat tttaaaatct ttagtagaag gtaataattt attttgtcag
    51721 gaatttgtaa actcttcaaa tcctatttta atttcaaact cagaaatatt taaacgaaaa
    51781 gatgcgttta gtttagtaaa tatgttaaag tctttaacaa aatatattaa tttatattca
    51841 caatccaatg acctaaatca actaaatatt ttgaacccaa cgttgaatga tgctggattc
    51901 gctaatctta atcacttaaa agcggttaaa tataaagact ttagaaattc tacaggaatt
    51961 tatttcataa ataattcttt ttctacttct aatgtgaaaa agttgttaag tttaaaacta
    52021 ttaaattttt ttcaaaatta taagcctgaa aacaaactat taatcacgca aaattctact
    52081 ctagaaacta aaacaatagc tttattaaaa aaaggttttg atataagtaa tcatatgcat
    52141 ttacctaacg ccattttttt tgaaactgcc ggtacctata ttaacactga aggtacagtt
    52201 aataaagtag ctaaagtagt gacttcatca ggacaaacga aaagcgactg acaaataata
    52261 agaaaaattc tttcttattc taaaaagact ttatttatct caaatttatt aaaaaataac
    52321 aaattaacat ataattgtaa tactacacat aactttaaaa attatatagg gttccaacat
    52381 tatgcggtat ctaccttaaa tagtgttgca tttcaattgt ttaaaaaagt ggcgaagtat
    52441 cctttagata cctttaaatt taagtctaaa cgaaaaaaac tttataaatc gcagctaaga
    52501 ttttgactaa atgattttta cgtagatggt aaagatttta atagtaaata ctcttctaca
    52561 atgattcaat gctcaaaact ttctagacta aataatacca attttaaata ctaaaaaatt
    52621 taaacattta cccactttct agtgatattc ttggtatttt agaggctgat gttttaaaaa
    52681 gtcgtcataa ttaatttttt ttgtcatttt tttgaagaga ctatctaaag ttatattagt
    52741 ataatattaa caacccgtga taaaattacg aaaaagtact accataccgt ctagtcgctg
    52801 acttataaag atatcagtat ttgttgtggt ggtgttctac tatttcaagc taaattatcc
    52861 actataatct tatgattatt aaaatttgct tcgtgttgtt ggaaaggaaa acctaaatta
    52921 aactgttctt caaatgggtc atattccttg ctaaagagtt ctaatatgat actatgctca
    52981 tattttgttt tagaggtgat agctactcac cctgtttatt ttattggcat gtttttcacg
    53041 cttttgtggc gacattgatt cgaagttttt cgaatcgcct agtctataga ctctaagaaa
    53101 cgtactgaaa agatactttt atctactatg tttttatgca ctttaaggga tgtaattatc
    53161 ttcaacggga tttgaacccg tgttatcgcc gtgaaagggc gaggtcctaa ccactagacg
    53221 atgaagacat ttagacttat atctaaaatt aaaaacatat gttgtttttt ggaataaaag
    53281 gatttgaacc tttgaatatt cgtaccaaaa acgaaggcct taccaacttg gctatattcc
    53341 acaataaaat aaaaaataat tttaaactgt tactatcttt aaagaaagga tgggattcga
    53401 acccacggta taataaaaac tatacaaaga tttagcagat cttcacttta aacctctcag
    53461 tcacctttct taaaataata gcgtcagaaa aaaatatatt ataaaaaatt aattaaaaaa
    53521 cgccaaattt ttataaattt catacatgca ataaaaacga ttagatagtt taattaatgt
    53581 ctaatgctcc aacacagtaa atataaatat acccaatacc taattcaaac ataaaatcaa
    53641 tcatggatca aaacccgaca atatctaatt ggcctaatac atttgtccat ggaattaaaa
    53701 acatagtttc aatatcaaag actatgaata aaatagcaac taaataaaat ttaacatcga
    53761 aggtatgacg tgcatcttca taaggctcga atccacactc atacgtagat aacttttcag
    53821 tttctggatt ttgaactgcc aaaatatatg aaagtgcgac tataacaaca gataataaaa
    53881 cagcaacaaa taaaaaaatc aaaataacag aatattcgct atagaataac gagttgttta
    53941 aatgaaaata ttcattgaaa aataaaagat catttgagtg aaaatagttc tttaacaaca
    54001 aaatagatga ggtcattttt agtttatttt tttaccagga agattttttt agcccaggga
    54061 cggagccaga tcttgccaat cgcaaaaaac ttaatcttga aaactttttg aaaattctat
    54121 tgaatttagc ttttcgattc gttaaaacac atctatgaac aaatcgagtt ttattttgac
    54181 ttactgatag attagacaat ttaattattg cgtttcattt tgtagtcaaa ggtaaatttt
    54241 cattttgaat tatgctcttt aaaatattgt agcttaattc acgcttattg aaaagtttcc
    54301 taatatgtga atctttttga atttggtttt tcatatttat ttatgaaact attaccaagg
    54361 agataaaaac ttgaaagttc tgtattcttg acataattca atagattcgt ttattactct
    54421 tttttctgtt tcattatatt tcatttcaac aaaaccactt aatggaaaat cttttctaag
    54481 tggatgtcct tcaaagccat aatctgttaa aatacgcttt aaatttgagt ggttcttaaa
    54541 aaaaacacca tacatatctc aaatttcaca ctcataccag cctgctgtaa aatataattt
    54601 atcacacgaa tctaccccaa ataactcatg agtaaatgtt ttgactctaa gacgaatatt
    54661 ataacggata cttaataaat cataaactaa tttaaatcta tatttgttgt taggataatc
    54721 tacaccagta atacaagtta aaatatcaaa ttggtatgat acgtggtatt taaaaaataa
    54781 taaaatatca tataataagt ttggttttac aattattact aaatcctggt tataaaattg
    54841 aattttttca agcggacata attgaaataa atctttaata ctttttacaa ttaactgtga
    54901 attcatttgt taaattttta aaaatttggt tacgatactt tgtataaaaa aaattcgagg
    54961 gatggaaatt agaagaagtc ttattaaacg ggcttatagt taaatttttt ttcaagaagt
    55021 tatatttttt atacgttttt aaataaatag aatgatcaaa ataaacacaa ccgtttggta
    55081 gaacttgcaa tgttttaaaa gattttaaac cagagctcat caaaatttat cgatcaactt
    55141 caccaaatac tatatcttga gtacctataa ttgtaacaac gtcagcaatt aaatgacctt
    55201 tcgacataaa atccaacgct tgtaaatgat taaatcctgg ggctttaatt ttacatctat
    55261 aaggtctatt agtattgtca gaaattaagt atactccaaa ttctcctttt ggggcttcag
    55321 tgccaatata agtttcgttg ctaggtataa taactccttg agtgtacatc ttaaaatgat
    55381 gaattaatgc ttccatagac tgtttcattt caactctagt tggtggggaa atcttaaaat
    55441 catttgtttt aacgtaacca gccggcatta aatttaaaca ttgttcgatt attttcaacg
    55501 attctttcat ttcaaaaact cgaattagat atcgatcata acaatcacca ttagtaccaa
    55561 caggaatatc aaattcaagt ttttcataca cttcataagg ctggcttttt cgtaaatctc
    55621 agttaatacc tgaaccacgt aacataaccc cactaaaacc tcactggcat gcatctttag
    55681 cagttacaac accaatatca accaaccgtt gcttccaaat tctattttcc gttagcatat
    55741 cttccatttc agttagtctt aatgtgaatt gttcaataaa catataaata tcatccaata
    55801 aaccttttgg aatgtcaact tgcaatcctc caggcctaaa ataagccgca tgcattcgag
    55861 cacctgatac tcgctcgtaa aactccataa gcttttctcg ttcttcaaat gctcacaaaa
    55921 agggtgtcat tgcgcctaca tccatagcgt gacacccaac agctaataaa tgatttaaaa
    55981 tgcgagtaat ttcagcaaaa aggactctaa tgtactgtgc ccgttctgga attttacagt
    56041 taaaaagttt ttcaatagct aaacaatagc tatgctcttg cgccatcata gaaacataat
    56101 ctaaacgatc aaaatatggt aacgcttgaa cataattttt atattcaatt aacttttctg
    56161 tacctctatg taataaacct atatgaggat ctgctcgatt tactatttca ccattaagtt
    56221 ctaatactaa tcgtaataca ccatgagccg caggatgttg aggaccaaaa ttaattgtaa
    56281 aatttttaat tttttttaat aaattctttt tttttactgt cattattatt ttaaaacgta
    56341 atataataga tattacttct tagatacgta agatatcaac tttgattcaa gaattccgat
    56401 aagcgggatt aaaacaataa aaaataagaa ataaaaaact gttgccactt gacctactac
    56461 tacataaaca tctttaacag gtttttgacc aatccaacct aataataaaa aatcagcaac
    56521 aagtaaccag taaaaaattt taaaaatagg tctaaaagtt gtacttctaa tttcagatgt
    56581 attggtaaat gggattaaaa ataaaataat aagcgctcct cccatagcag caacaccacc
    56641 aagtttatca ggaatagatc ttaaaattgc gtaaaaaggt aaaaaatatc attcagggac
    56701 aatatgagcc ggagttgaca taggatctgc aggtatataa ttatctgggt gacctaacgc
    56761 atttggaaaa tagaaaacaa aaacgccgaa aaaagttaag aaacaaaaaa acgcaaaaag
    56821 atcttttacc acaaaatatg gataaaaagg aattttatct cctttactat cgattcctaa
    56881 tggattattc gatccgtctt tatgtaatag tgctaaatgc actaaactta aagcagcgat
    56941 tataaacggt aaaaagaaat gtaaactaaa aaatctgttt aacgtcgcgt tgtttacagt
    57001 aaatcctcct catagccaat caacaataga ttgacctaca actggaactg ctgtcactaa
    57061 acttgtaata acagtagctc cccaaaaact catttgacct caaggtaaaa catatcccat
    57121 aaatgctgtt cccatcatta aaataaaaat aagaacacct gaacatcaaa gtaattgtcg
    57181 tggttgcatg tatgaaccgt agtaaagtcc acggaaaatg tgacagtaaa ctacaatgaa
    57241 aaacattgaa gcaccatttg catggatata acgaattaac caaccattat ttacgtctcg
    57301 cataatatgt tcaacgctac taaatgctag atcaatatgt ggtgtataat gcatagctaa
    57361 aaaaattcca gataaaattt gaataattaa acaaattcca gcagaagacc caaaactcca
    57421 agcgtatgtc agatttaatg gacttgggta atgtattaaa tgactatcta aaatagataa
    57481 taaataattt ttaccccatc ttattgtttt agtaacaaaa gaagacataa aatttgagtt
    57541 accatactca tttgaatgtt tcgagtttat aaatttgcca aaagtactaa gttttaggtc
    57601 atagcttggg ttcataaagt tgtaacagat ttaaactatt a
//
