# Supplementary material for: Cloning of Thalassiosira pseudonana’s Mitochondrial Genome in Saccharomyces cerevisiae and Escherichia coli
Source: Biology (Basel). 2020 Oct 26;9(11):358. doi: 10.3390/biology9110358 (PMC7693118; doi:10.3390/biology9110358)
Supplement: Supplementary file 1 [file biology-09-00358-s001.zip › Supplemental File 3.gb]

LOCUS       pTP-PCR_-_Design_2     57557 bp ds-DNA     circular     20-OCT-2020
DEFINITION  .
ACCESSION   NC_007405                                                          
VERSION     NC_007405.1                                                        
SOURCE      mitochondrion Thalassiosira pseudonana                             
  ORGANISM  Thalassiosira pseudonana Eukaryota; Stramenopiles; Bacillariophyta;
            Coscinodiscophyceae; Thalassiosirophycidae; Thalassiosirales;
            Thalassiosiraceae; Thalassiosira.
FEATURES             Location/Qualifiers
     Genome          join(23736..57557,1..6212)
                     /label="Thalassiosira pseudonana Mitochondrial Genome"
     Backbone        6213..23735
                     /label="pAGE3"
ORIGIN
        1 ctaaataaaa gatatgatgt taaagaaaat aagcatagat ataccaaaga tttgatttaa
       61 tcaataaatt atataaactt tttaagttat gaatttatca taattcaaaa tgaatggttg
      121 cgttataaaa atcgtttatc tattaatcta taaaaaattt aagaaagggt aattagtatt
      181 cttttttact tattttgtta gatgaaaaag cttcaaatac cacataaaaa aagaataatg
      241 aagagatagc agaaacgtaa gaacctcaag atgcaatttt attaaacgta aaatatgcgt
      301 caggataatc agggattcgt cttggcatac ctgcaacacc caaaaaatgc attgggaaaa
      361 aggttaaatt taccccaacg aaaaaactcc aaaaatgaat ttttcctagt atttctgaat
      421 atctaactcc agtgattttt tcaaaccaaa aatagatacc ccctagcata gaaaatactg
      481 cacccatcga caacagtggc ctaatttacc aatctcgttg cttatcaata aatcgacccc
      541 gaaccgtacg tgcaagtttc cctgcatacg gctctcactc atgttaaaat tggacagaag
      601 ttttatttga ctcgtttgcc atcgtatacg ccctgatgta tttttatatg acattttttg
      661 caaacaggaa cttgttttcg attcattcta gacatcatac tggataagta gtctttacgc
      721 ttagttttac taaattttcg aacgtgatga atttcaatat cctgattact gccacataat
      781 acacaagggc ctttaagatc tttacgacct ctttgtactc gacgatcata ctggtcaata
      841 tatgcttcta atgaagaata gtctaatata ggagctatag taaacttttt cggacgacga
      901 taatcgaccg tagggtaact aataataatt ttacccgatt catctttaat attaagattc
      961 ttgccgtatt tgttaaatac cctccgtaga gtagtaagtt tcatcttaga ggcaatggta
     1021 agggcacaag agtattttaa gatataatgt actctagcag cgactctacc gtaattatta
     1081 gctaacttgt agtattgaag aatacctctt tccaccgttt tataatgttc tatcatatca
     1141 tacaacgtat gatttataaa tcttccattt ctggtaggtg aaccgtcttt cttggtgtaa
     1201 cctcgttcat tcaacttttt tacaatttga tcggtaggac cgtctaaaac agtattagtg
     1261 gttctacgag aaagttgacc tttgagatta tgagctattt tcattttaga aagcttagtt
     1321 ttgtatacac gataacctaa aaatgttgcg gaatctaact gactatgagt tatcttggtc
     1381 ttttcgatgt ttaaggtaag ttttagttgt tcgaacaaaa acgttttgca ctcatcaact
     1441 atttgcttac aataaacttt tggaccattt aaacccatga tgaaatcgtc cgcataacga
     1501 acatagtgaa gtctaataaa atttcgatca tgtgcataca aactagggat agagtgatca
     1561 gtaacttttc cggaacgtat catttttgta taaacagggt tggctttcct tcttttacct
     1621 ttagtatatt taggtataag atctctttca acccatttgt caaaaggagt catataaatg
     1681 ttcgctagaa caggagataa aactcctcct tggcttgtcc caatgcgcat tttaactatt
     1741 ttatctgggg actcaccata acccactcta aggtatttgt agattaagtc tataaaagct
     1801 tggtcatcta tcttggtttt cagtaaattg accaatacct gatgattcaa gcttgggaat
     1861 tgttgatcaa tatccccttc aataagccaa ttatcgtggg caaattccat tttaatttgg
     1921 tttaaagcag tatgacagcc tctaccggat acccaaccat gagagttttt gctaaaatca
     1981 ccttcgaaaa ccagcattaa taaaaaacgc atggcttctt ggacaatctt atctctcgga
     2041 gaaggaatag ttaaaggtct cttcccccca tcagacttag aaatgtaagt tcttctagaa
     2101 ggagaaaatt ggaatattcc gttccgcatg gtatttgcag tttcctctaa ccaagataga
     2161 gcgattccat ctaaggtttc tttactcaaa gcaaaagtta aacttccact attagagcgg
     2221 attctagccc aagcggcaat tagaaaattt ggatcagaca tgatactact caaattgaca
     2281 cattttttgt tactgataat ataagatctc aataagtcca actgatttga ttcgtataca
     2341 cccgaaagcg tatctttgtc aaacctaaca taactaggtt ccttcctgca agattgcgca
     2401 gtactatgga ccctccgtaa cccccattct ttcgaatttc gggtcatcgc gaattccgtt
     2461 cgttttcgtc gcaaaactaa cttagggctc ccctttctaa aactgctact tgcagccggc
     2521 ttgttgaact tgcttgatga aagaaagact acgtaatttc taacactcaa tcgtttaata
     2581 gggacttcag accctgccag aaagttgtaa ctgggattcg taaacctacc catattagtt
     2641 aatagcttgg cactcactct ttcagagcgc cttctgatgc atgctatggt cccttgcgag
     2701 gttagccctc tcaggtaagc atcatgcttt atcacaaatc gtttaatcaa tatattcatt
     2761 aattaacgaa taagcaagta atgtgagtct tgatcaaagt caagacaggc gaaaacgacg
     2821 ttagacgccg caccgtaatg aaaatgtgct accacataat aggtatcatg taaagctata
     2881 tcaataccag aattagcaag aacaactcct gtaacgccac ctacggtgaa taaaaatatg
     2941 aaaccaattg caaaaagacc tggggtccgt agatcaatag aaccacctca taatgtagca
     3001 agtcaactaa atattttaat tcctgttgga atagcaataa tcatagttgc tgctgtaaag
     3061 taagctctgg tatctatatc caaacctaca gtaaacatat ggtgagccca tacgataaaa
     3121 cctaaaacac cgatagaaaa catagcgtaa accataccaa ggtaaccaaa aataggtttt
     3181 tttgcggtac taactacaat gtggcttata ataccaaatc caggtaaaat aagtatataa
     3241 acttcagggt gaccaaaaaa tcaaaaaaga tgttgaaata acacaggatc acctcctcct
     3301 gcaggatcaa aaaatgtggt attgaaattt ctatctgtta atagcatagt aattgcacca
     3361 gctaatacag gtaacgataa caataataaa aatgctgtaa ttaaaactga ccatacaaat
     3421 aaaggaagat tatgaaaaga taaacttttt actcgcatat tgaaaatagt acaaataaag
     3481 ttgatagcac ctaaaataga agaagcgcca gataaatgta aactaaaaat agccaaatct
     3541 acagaaccgc cagagtgagc tgttgcactg gacaacggcg ggtatacagt tcaaccagta
     3601 ccaactccag cttcggttaa cattgatgca aataataata ataatgatgg aggtaataac
     3661 caaaaactga tattattcat tcttgggaaa gccatatcag gtgcaccaat cattaaagga
     3721 acaaaccaat taccgaatcc tccaatcaga gttggcatta ccatgaaaaa aatcattaat
     3781 atagcatgac ccgtaacaat aacgttatat agatgatgat tatactctaa aaaactaccg
     3841 ttaggctgtg ctagtgttat tcgaatatat aaagataaag cagtaccagc aactcctgaa
     3901 attgctccaa aaattaaata taaagttcca atatctttgt ggttagttga aaaaagccaa
     3961 cgagttacaa atttataaat aggatttaat tgcggactat aggttgccat tagtatttta
     4021 ttgattttta gaaggttttt cgtttagtaa aaaaaaactt aatattaaaa acaaaacaaa
     4081 aattttaaaa tcaataaagt ctcctaagaa aactcaaaac tgtcttacac ctaaaattaa
     4141 ggtaagacct gttagaatta aaaaagtata atgatataaa taacctgtct gaagtttaga
     4201 aatatataag gctttttttg ttattgccga agacaatccc attggtccaa aaatttctat
     4261 gattcctctg tcaatagtct tgtaagtaac ggtataacta atagtaaaaa aaaactgact
     4321 aacatattca ttatagactt tatcaaaaaa tcacttttta ttgaaaaaat tataaatttt
     4381 ttttcctatt gtagatagct ttaatttgac taatatttta ctaccaaata aataaagtaa
     4441 aaatgaagat gttactccta agatacttaa agcaactggt agtatcttat aaaaatgagt
     4501 aataaactca gaatctattc tattcatatt ttcgatacta gtgaaaatag cgtttcctca
     4561 aaaatcacta ccaaagccta taatcatatc ttttgcataa aatcctatca atacacttgg
     4621 aataactaaa aaaaataaag aagcggatat ttgataagaa gaatcatatg ctgcacaaat
     4681 gactgatttg taaccatttg gtttagatag aaaagttaaa taaattaatc gagttgaata
     4741 aaaggctgtc aaaaaagcac ctaaagtacc taaaatgtaa ctgaaatggc cttctaacgt
     4801 atatttacca tatgctactt caagaatgac gtcttttgaa taaaacccag ttaagaaagg
     4861 gaaacctata agagccaaag agcctatcac catcatagaa tacgtaaatg gtactaattt
     4921 ttttaaccct cccattttac gcatatcttg ctcatctgca actgcatgaa taattgatcc
     4981 agcacctaaa aacagtaaag ctttaaaaaa agcgtgatta actaaatgga aaactccaac
     5041 cgagtagttg gacagaccac aggcaaacac catgtaaccc aactgactac acgttgaata
     5101 cgcaattacc cgttttaaat cgttttgtaa taagccaaca gtagccgcaa aaaacgcagt
     5161 acaagcgcct actattgtaa ctaagctaag tatactagat gtatattcaa ataaaggaga
     5221 ggtacgggca attaaaaata ctcccgcagt taccattgtt gctgcgtgaa ttaaggcgga
     5281 aacaggggta ggaccttcca ttgcgtcagg taaccaagta tgcagtccca attgcgcaga
     5341 tttacctaca gccccgataa acaaaaagaa acatataaga gaaattaaat caaaatcaaa
     5401 atttaaaaaa tgaaacactt tattagtaaa aatcggggtt aaagcaaaaa ctgtggcata
     5461 atccacagcc ttatattcta caaaaataat taaaatccca ataacaagtc caaaatcacc
     5521 aattctattt aaaatcattg cttttattgc tgctttattc gcttgaattc gtgtaaacca
     5581 aaaattaata agcaaatatg aacaaagacc tacaccttct caacctacaa acatttgtat
     5641 gaaattatcg gcagtaacta aaatcagcat aaagaatgtg aaaagagata aataagacat
     5701 aaaccgagga aggtgagggt cataagccat atattcagta gaatataaat gtactatgga
     5761 ggaaacaaaa gttacgacac aacacataac aacggttaaa gagtcaaata aaaatcctca
     5821 atctacattt agcatttcag aattaattca aggagcgagt tttatataca cacaacaatc
     5881 taacaaagct acttcataaa aagcgaaaag agataaacaa aacgtgacca ttaaacaaat
     5941 tactgtcaca aaagatgatc caaaagggcc aagaatccgg ccgaataatc cagcacaaat
     6001 cgagcctatc aacggtaaaa aaattaataa taaatacata aaaacagttc aaataattaa
     6061 tctgaactgc tcgagcaaca gggtacaacc aatgatttat aaccttactt tggggaacct
     6121 tattatgcta atgattgatg cacttgatgc aatttttccg agaataaata atattagtct
     6181 ttgtatttct cttatcaagc tatacaagct taatcgatac tagcttgatt gggatatctc
     6241 gctcgtgctt gtcgcgtgct atgtctttta gggtacttga acctacgttc gtacttgtat
     6301 aatatgatca tcgtcgtcat cgtattatcg tttttcatcc gtccagcgca aaatgcatta
     6361 gcagctagtc ctagcgtgcg gagctacctg tacaggtgca tgacggatgc gtgtccttaa
     6421 gtgagtttct aattaacagt aacttcttta cttatgtttc agtttgtaag aagcgggatt
     6481 cgctcgtcgg ttgacatctg attggactgc gtcggcacgt gaaaactaca ttgtgaaatc
     6541 tgctaaaact ccgggtatct ctgacacaaa acgattcgcg tctcaatttc aacattacgg
     6601 tcaaggctaa cgtatctttc tcggtcaact tcagattacg ccgagtaaat tgtcgtagct
     6661 ttcaaggcgt tttgagtact gcggcagttg ttgaacctgc aaggagaaga tctcgacaac
     6721 agaatacagc gaaaaatggg tctcatgcac taacactcag tcctccctca taatctctgt
     6781 tagagtttac caacaacaca tatatacatt tcgacaaaat gaccactctt gacgacacgg
     6841 cttaccggta ccgcaccagt gtcccggggg acgccgaggc catcgaggca ctggatgggt
     6901 ccttcaccac cgacaccgtc ttccgcgtca ccgccaccgg ggacggcttc accctgcggg
     6961 aggtgccggt ggacccgccc ctgaccaagg tgttccccga cgacgaatcg gacgacgaat
     7021 cggacgccgg ggaggacggc gacccggact cccggacgtt cgtcgcgtac ggggacgacg
     7081 gcgacctggc gggcttcgtg gtcgtctcgt actccggctg gaaccgccgg ctgaccgtcg
     7141 aggacatcga ggtcgccccg gagcaccggg ggcacggggt cgggcgcgcg ttgatggggc
     7201 tcgcgacgga gttcgcccgc gagcggggcg ccgggcacct ctggctggag gtcaccaacg
     7261 tcaacgcacc ggcgatccac gcgtaccggc ggatggggtt caccctctgc ggcctggaca
     7321 ccgccctgta cgacggcacc gcctcggacg gcgagcaggc gctctacatg agcatgccct
     7381 gcccctgatt ttgttacatt tactgacttc aaggagtcga ggaatcgata ctgccgtcgt
     7441 ttccaggatc cgaggtttca taaactctgt taacgttata gaaacagact tacctctcct
     7501 acgccattca cgtaatattc gcaatatgct attcttcctc tgaagaccag gtttatgtgc
     7561 tgcctgaaac tatttcaata agtcagctgc acttgcacag ggtttcacaa ggaaagcgtg
     7621 tctttttttc caacgtaggc gtcgctttcg tctgactctt actcttacat tcacagccaa
     7681 tacttacaat tagtaaaaaa cctgtgctcg agagtgaaaa cgtccgtaac tataacggtc
     7741 ctaaggtagc gaacactccg ttcgtggcgt cgcacgatcg cgacatttga cgacgtgtgt
     7801 tttgcctggg ctacgtatcg ggaatgtttg cgaaaccccc gaaattgtac cgggatgtag
     7861 gcacatcgct ggaaggtagc caggggggtc cggcgctgat tacgaagtgc ggcgaccgac
     7921 gaatttggag cacgcccgac gctcaggggt ggatgccgct ggcgattccg cttgagtggg
     7981 atcgctcggc acccgcgggt cggcatatgc ccgtgccgat tgtgtcccca cggtgttggt
     8041 caggcggccg gtatcacgac accccccgcc catcgaagcc attcgctctc agcaacgcca
     8101 tgagcatcgg gccaagcgag aatttccctt gccgcgcctt ggcggtcaga tcgcgcagat
     8161 agccgccagc agagttgata tgccctgccc tctctagaat gcaggccacg gcgactccgg
     8221 cgttttccgg tcccatgacc tcgcaggcct cctgataggc cgaggggtaa acgccaagca
     8281 tagatcgtac cgtgactgca gcgatcatga ggtcgcgcca acttctcact gcaccgtcag
     8341 gaccgtagtt catgatttcc gggcaggctt tcagtaccat tcccagcgga aaggcccttt
     8401 ttgccttgtt ggccggttca atggcttggc cgtctaaccg ctcattccga gagcaacgtt
     8461 caagttcaat aatagattcg ggttttgatt cctgtttgtg ccgctcagtt tgatcgggat
     8521 tgccgctcat ctcgtgtggt tttatgtgct tttgcaactg gttagccacc tgttcgcgca
     8581 gcgtttcgaa tgccactacc aaaggggtga gatcagcgat atcgggcgtc ctcggtatcg
     8641 cctggacgag gcttcggaaa tcttcctgca tagacgtcca gtggcccggc acttctacga
     8701 gcaccacgtc tatcaacttg gcgatgtctc tgcggcagag cgtcagtcgc tcgcgtagcc
     8761 gctgcagctc catccgatca gcctcggctt cggcagcgag tcgctctatt tcgccggagc
     8821 gggccagcag tggtgcgagc gaaaagccga acgctgtgcc gatcgctcca tcgcgagtct
     8881 tgcgtgcata gcgcttgccg ttcggactgt ccttgcgagc gaccagccct gcatcgacga
     8941 gggcggccag atgccttctg agcgtagcct cggccatgcc atgagctctc agtgacagct
     9001 gaacgttcga gggaaagacg accagactgg tctccccgct tagcgtgttc tccggataga
     9061 agctcaacag cgcgttcaga acggctagtg tccgatcgct gatgccaaga cggcgtttgg
     9121 cagcacaaag cgagcgaaac aatttccact tgtcgaccga cttgccaggt tcgatgtcgc
     9181 gggagatgaa ctggcctgcc aacagggcaa gcgtcatcga ccgccgccca aagggcgtcg
     9241 tcacacttcc aatctccatt tccttcacct tcgataaggc aaaagaaagc agctcaccaa
     9301 aaacggtgcc aaggactctt gactgtgatt cgtggaaatg cgattctcga tcttgctaca
     9361 aatctgagga aggcttccac ggcttgttcg ttgggggcct ttttcttttg cgggttagtc
     9421 tccttgtttc gaactctgct tttgcatgaa ctggtcgtgc aggctttcga tctgacctgc
     9481 aatgaaatcg acaaagcctg acggcacaga cttgttgaat gtcagcttcg cagccgactt
     9541 gccgcgttgg atctggccaa gcacgaggcc atgagagatc agatcgctcg tggaagacgc
     9601 tgcagccctc acatcaacct tggtaagggc ttcaaaaacc gcagtgaagc gtagatcgct
     9661 ggaagaggct tgaatctgct cttgctccag aaccaactgc gccaccttcg cgggctcccg
     9721 gtgagccgcc cagcgcactt cgaactcgat ccatctacgc cgtccgattt caggagccgg
     9781 accaatctgc atcaggatct cgcgcggcaa tgctgccgct atccggatca tttcggagat
     9841 atgcgacctg ccggtgctca gggacttgca gatcacgtcg cggcgatagc cggcagcctc
     9901 ctgcgattgc gcaaaaaggc atcgctcgat gaaggacagg tccttgcggt tgctgttctc
     9961 ttccccttgg agaacgatcg catcttcgtc gctaagttcc cgggcgattg ccttgaactt
    10021 gatgccgagg agtttggcag cggcaagccg gcgccggcca aatacgatct gaaacggcct
    10081 tgcggcccct cgaaccgggc ggaccaagcc aggagtactc tgtccatgct cgcgcatcga
    10141 ctcgagcaaa tccgcaatac cggcttcgct gtagccggaa tcaaagcgat cccggatggc
    10201 cgattccatg atctcgtctg gatcgatctc gacgatctgg ccaccatcct tgagaaggcg
    10261 ttcggcaagt tcgctgcgtt cctgcatctg acggacgccg gctgcaactt tgagaagatg
    10321 tggcgatgtc gaccgctgca tcccgccctt ctctgcagaa ttttccagct gtccgaggac
    10381 attggcaaaa aggcccttgg aatccttgcg gctcattctc tcccccatgc cttccagaag
    10441 aggccctcga gttcagcatt ggcagcattg atcgactcga tggcgcggtc gtaggttttc
    10501 ggcgccgaaa atcgggacct ctgaacctcg taaaggctct gcttccacgt cagagcatcg
    10561 gccaccgcgg tcgacttgat gacggagttg aggagcagat cctcgccgaa cacctgtctc
    10621 atcagcgcgg acatattcgc ttgcggatga tcgttcggct cgaactttgt gatcaggaac
    10681 ttggcgaagt cccattgagc ggcggtgccc acctcattca ggatctgcat gtacgacccg
    10741 gcaagctcca aaaactttgc ggtcgagtcc acatccagca tatgtgccgg aaccgggatg
    10801 atgactccag tcgcggcggt cagcgacgaa agtgtcagga agttcagcga cggagccgag
    10861 tccataagga cgaagtcgta gtcatcggcg acctgctcca gagcttgaga aacgcgaagc
    10921 aagaaaccgg ttcctgctga ccgccgcatc tcgagggcga cggccgtctc gaactcggtc
    10981 agttcgaggc cggcacagat gacgtcgaaa ccaacgatgt gggtcttgtg gatgatggat
    11041 ttcgtcggga cgggatcgtc gaaacgaatg gctgagaaaa gtgtatcgcc gccgcggtaa
    11101 tcgaattcgg gcaggctacc atggagcgcg gtgagagatg cttgcgggtc gagatcgacc
    11161 gccagcacgc gatagccctt gagtgccaga tagtgaccga gatggattgt ggtagaggtc
    11221 ttgctggagc cgcccttgaa gttggtgacc gcaacgatct ggcattgctc attgcctgtc
    11281 cggcgggggt tcatccattt cttccggccg tttgccgcaa gagccatacg tagctcaaga
    11341 acctgctcga gcgtgtagaa gcgccggccg ttggcgattt cgggctcagg gccctgttcc
    11401 ttggcggcaa cctggcggat ataggcctcg gttacgccca gcagggtggc aacttcggta
    11461 gaggtgaact tgcgcattgt gcgacgcgcg ttcgggggga actgcgccat gctcaagttg
    11521 ttcagtgcca tttcgagctt actggaaaaa ttctccatga aagcgaggct gcttaggtgt
    11581 cgcgtcatcg aaagaatccc tgtgatcgtt tccgtcactt aagcagtgaa gtggttaacc
    11641 gcttgctaat cgccacgtaa ctactcgaaa acacgcaaat tcgaaaaatt tccgcaacta
    11701 agacgtactc cgattcggct atggccatca atgcgcgctg tggatgacgc acagagccgg
    11761 ggggaaggcg ccagtgcatg ccggttctcg accctccccg cctctttttt ggacgaagat
    11821 gtgcgcagac gtcgctgggc ggagacgcaa tagtggttca ctgcggaaat ggttggccgt
    11881 tgctttcaat ggagatctgc cgaactcttc gcagagttcc ccgcggggaa ctctcgaagc
    11941 gacgacgctg gcgcgcagta ccgactgctc gccaaggcga gacatatgtg ccgtattggg
    12001 aacagctcgg catctcggtg ctcgcctgcg ctccggcctg cctcaatctc gttggccatg
    12061 accgagcaac gactgcaccg gatggttcag ttacgctagg gataacaggg taatatagtc
    12121 gagctggttg ccctcgccgc tgggctggcg gccgtctatg gccctgcaaa cgcgccagaa
    12181 acgccgtcga agccgtgtgc gagacaccgc ggccggccgc cggcgttgtg gatacctcgc
    12241 ggaaaacttg gccctcactg acagatgagg ggcggacgtt gacacttgag gggccgactc
    12301 acccggcgcg gcgttgacag atgaggggca ggctcgattt cggccggcga cgtggagctg
    12361 gccagcctcg caaatcggcg aaaacgcctg attttacgcg agtttcccac agatgatgtg
    12421 gacaagcctg gggataagtg ccctgcggta ttgacacttg aggggcgcga ctactgacag
    12481 atgaggggcg cgatccttga cacttgaggg gcagagtgct gacagatgag gggcgcacct
    12541 attgacattt gaggggctgt ccacaggcag aaaatccagc atttgcaagg gtttccgccc
    12601 gtttttcggc caccgctaac ctgtctttta acctgctttt aaaccaatat ttataaacct
    12661 tgtttttaac cagggctgcg ccctgtgcgc gtgaccgcgc acgccgaagg ggggtgcccc
    12721 cccttctcga accctcccgg tcgagtgagc gaggaagcac cagggaacag cacttatata
    12781 ttctgcttac acacgatgcc tgaaaaaact tcccttgggg ttatccactt atccacgggg
    12841 atatttttat aattattttt tttatagttt ttagatcttc ttttttagag cgccttgtag
    12901 gcctttatcc atgctggttc tagagaaggt gttgtgacaa attgcccttt cagtgtgaca
    12961 aatcaccctc aaatgacagt cctgtctgtg acaaattgcc cttaaccctg tgacaaattg
    13021 ccctcagaag aagctgtttt ttcacaaagt tatccctgct tattgactct tttttattta
    13081 gtgtgacaat ctaaaaactt gtcacacttc acatggatct gtcatggcgg aaacagcggt
    13141 tatcaatcac aagaaacgta aaaatagccc gcgaatcgtc cagtcaaacg acctcactga
    13201 ggcggcatat agtctctccc gggatcaaaa acgtatgctg tatctgttcg ttgaccagat
    13261 cagaaaatct gatggcaccc tacaggaaca tgacggtatc tgcgagatcc atgttgctaa
    13321 atatgctgaa atattcggat tgacctctgc ggaagccagt aaggatatac ggcaggcatt
    13381 gaagagtttc gcggggaagg aagtggtttt ttatcgccct gaagaggatg ccggcgatga
    13441 aaaaggctat gaatcttttc cttggtttat caaacgtgcg cacagtccat ccagagggct
    13501 ttacagtgta catatcaacc catatctcat tcccttcttt atcgggttac agaaccggtt
    13561 tacgcagttt cggcttagtg aaacaaaaga aatcaccaat ccgtatgcca tgcgtttata
    13621 cgaatccctg tgtcagtatc gtaagccgga tggctcaggc atcgtctctc tgaaaatcga
    13681 ctggatcata gagcgttacc agctgcctca aagttaccag cgtatgcctg acttccgccg
    13741 ccgcttcctg caggtctgtg ttaatgagat caacagcaga actccaatgc gcctctcata
    13801 cattgagaaa aagaaaggcc gccagacgac tcatatcgta ttttccttcc gcgatatcac
    13861 ttccatgacg acaggatagt ctgagggtta tctgtcacag atttgagggt ggttcgtcac
    13921 atttgttctg acctactgag ggtaatttgt cacagttttg ctgtttcctt cagcctgcat
    13981 ggattttctc atactttttg aactgtaatt tttaaggaag ccaaatttga gggcagtttg
    14041 tcacagttga tttccttctc tttcccttcg tcatgtgacc tgatatcggg ggttagttcg
    14101 tcatcattga tgagggttga ttatcacagt ttattactct gaattggcta tccgcgtgtg
    14161 tacctctacc tggagttttt cccacggtgg atatttcttc ttgcgctgag cgtaagagct
    14221 atctgacaga acagttcttc tttgcttcct cgccagttcg ctcgctatgc tcggttacac
    14281 ggctgcggcg agcatcacgt gctataaaaa taattataat ttaaattttt taatataaat
    14341 atataaatta aaaatagaaa gtaaaaaaag aaattaaaga aaaaatagtt tttgttttcc
    14401 gaagatgtaa aagactctag ggggatcgcc aacaaatact accttttacc ttgctcttcc
    14461 tgctctcagg tattaatgcc gaattgtttc atcttgtctg tgtagaagac cacacacgaa
    14521 aatcctgtga ttttacattt tacttatcgt taatcgaatg tatatctatt taatctgctt
    14581 ttcttgtcta ataaatatat atgtaaagta cgctttttgt tgaaattttt taaacctttg
    14641 tttatttttt tttcttcatt ccgtaactct tctaccttct ttatttactt tctaaaatcc
    14701 aaatacaaaa cataaaaata aataaacaca gagtaaattc ccaaattatt ccatcattaa
    14761 aagatacgag gcgcgtgtaa gttacaggca agcgatccta gtacactcta tattttttta
    14821 tgcctcggta atgattttca tttttttttt ccacctagcg gatgactctt tttttttctt
    14881 agcgattggc attatcacat aatgaattat acattatata aagtaatgtg atttcttcga
    14941 agaatatact aaaaaatgag caggcaagat aaacgaaggc aaagatgaca gagcagaaag
    15001 ccctagtaaa gcgtattaca aatgaaacca agattcagat tgcgatctct ttaaagggtg
    15061 gtcccctagc gatagagcac tcgatcttcc cagaaaaaga ggcagaagca gtagcagaac
    15121 aggccacaca atcgcaagtg attaacgtcc acacaggtat agggtttctg gaccatatga
    15181 tacatgctct ggccaagcat tccggctggt cgctaatcgt tgagtgcatt ggtgacttac
    15241 acatagacga ccatcacacc actgaagact gcgggattgc tctcggtcaa gcttttaaag
    15301 aggccctagg ggccgtgcgt ggagtaaaaa ggtttggatc aggatttgcg cctttggatg
    15361 aggcactttc cagagcggtg gtagatcttt cgaacaggcc gtacgcagtt gtcgaacttg
    15421 gtttgcaaag ggagaaagta ggagatctct cttgcgagat gatcccgcat tttcttgaaa
    15481 gctttgcaga ggctagcaga attaccctcc acgttgattg tctgcgaggc aagaatgatc
    15541 atcaccgtag tgagagtgcg ttcaaggctc ttgcggttgc cataagagaa gccacctcgc
    15601 ccaatggtac caacgatgtt ccctccacca aaggtgttct tatgtagttt tacacaggag
    15661 tctggacttg acgctagtga taataagtga ctgaggtatg tgctcttctt atctcctttt
    15721 gtagtgttgc tcttatttta aacaactttg cggttttttg atgactttgc gattttgttg
    15781 ttgctttgca gtaaattgca agatttaata aaaaaacgca aagcaatgat taaaggatgt
    15841 tcagaatgaa actcatggaa acacttaacc agtgcataaa cgctggtcat gaaatgacga
    15901 aggctatcgc cattgcacag tttaatgatg acagcccgga agcgaggaaa ataacccggc
    15961 gctggagaat aggtgaagca gcggatttag ttggggtttc ttctcaggct atcagagatg
    16021 ccgagaaagc agggcgacta ccgcacccgg atatggaaat tcgaggacgg gttgagcaac
    16081 gtgttggtta tacaattgaa caaattaatc atatgcgtga tgtgtttggt acgcgattgc
    16141 gacgtgctga agacgtattt ccaccggtga tcggggttgc tgcccataaa ggtggcgttt
    16201 acaaaacctc agtttctgtt catcttgctc aggatctggc tctgaagggg ctacgtgttt
    16261 tgctcgtgga aggtaacgac ccccagggaa cagcctcaat gtatcacgga tgggtaccag
    16321 atcttcatat tcatgcagaa gacactctcc tgcctttcta tcttggggaa aaggacgatg
    16381 tcacttatgc aataaagccc acttgctggc cggggcttga cattattcct tcctgtctgg
    16441 ctctgcaccg tattgaaact gagttaatgg gcaaatttga tgaaggtaaa ctgcccaccg
    16501 atccacacct gatgctccga ctggccattg aaactgttgc tcatgactat gatgtcatag
    16561 ttattgacag cgcgcctaac ctgggtatcg gcacgattaa tgtcgtatgt gctgctgatg
    16621 tgctgattgt tcccacgcct gctgagttgt ttgactacac ctccgcactg cagtttttcg
    16681 atatgcttcg tgatctgctc aagaacgttg atcttaaagg gttcgagcct gatgtacgta
    16741 ttttgcttac caaatacagc aatagcaatg gctctcagtc cccgtggatg gaggagcaaa
    16801 ttcgggatgc ctggggaagc atggttctaa aaaatgttgt acgtgaaacg gatgaagttg
    16861 gtaaaggtca gatccggatg agaactgttt ttgaacaggc cattgatcaa cgctcttcaa
    16921 ctggtgcctg gagaaatgct ctttctattt gggaacctgt ctgcaatgaa attttcgatc
    16981 gtctgattaa accacgctgg gagattagat aatgaagcgt gcgcctgtta ttccaaaaca
    17041 tacgctcaat actcaaccgg ttgaagatac ttcgttatcg acaccagctg ccccgatggt
    17101 ggattcgtta attgcgcgcg taggagtaat ggctcgcggt aatgccatta ctttgcctgt
    17161 atgtggtcgg gatgtgaagt ttactcttga agtgctccgg ggtgatagtg ttgagaagac
    17221 ctctcgggta tggtcaggta atgaacgtga ccaggagctg cttactgagg acgcactgga
    17281 tgatctcatc ccttcttttc tactgactgg tcaacagaca ccggcgttcg gtcgaagagt
    17341 atctggtgtc atagaaattg ccgatgggag tcgccgtcgt aaagctgctg cacttaccga
    17401 aagtgattat cgtgttctgg ttggcgagct ggatgatgag cagatggctg cattatccag
    17461 attgggtaac gattatcgcc caacaagtgc ttatgaacgt ggtcagcgtt atgcaagccg
    17521 attgcagaat gaatttgctg gaaatatttc tgcgctggct gatgcggaaa atatttcacg
    17581 taagattatt acccgctgta tcaacaccgc caaattgcct aaatcagttg ttgctctttt
    17641 ttctcacccc ggtgaactat ctgcccggtc aggtgatgca cttcaaaaag cctttacaga
    17701 taaagaggaa ttacttaagc agcaggcatc taaccttcat gagcagaaaa aagctggggt
    17761 gatatttgaa gctgaagaag ttatcactct tttaacttct gtgcttaaaa cgtcatctgc
    17821 atcaagaact agtttaagct cacgacatca gtttgctcct ggagcgacag tattgtataa
    17881 gggcgataaa atggtgctta acctggacag gtctcgtgtt ccaactgagt gtatagagaa
    17941 aattgaggcc attcttaagg aacttgaaaa gccagcaccc tgatgcgacc tcgttttagt
    18001 ctacgtttat ctgtctttac ttaatgtcct ttgttacagg ccagaaagca taactggcct
    18061 gaatattctc tctgggccca ctgttccact tgtatcgtcg gtctgataat cagactggga
    18121 ccacggtccc actcgtatcg tcggtctgat tattagtctg ggaccacggt cccactcgta
    18181 tcgtcggtct gattattagt ctgggaccac ggtcccactc gtatcgtcgg tctgataatc
    18241 agactgggac cacggtccca ctcgtatcgt cggtctgatt attagtctgg gaccatggtc
    18301 ccactcgtat cgtcggtctg attattagtc tgggaccacg gtcccactcg tatcgtcggt
    18361 ctgattatta gtctggaacc acggtcccac tcgtatcgtc ggtctgatta ttagtctggg
    18421 accacggtcc cactcgtatc gtcggtctga ttattagtct gggaccacga tcccactcgt
    18481 gttgtcggtc tgattatcgg tctgggacca cggtcccact tgtattgtcg atcagactat
    18541 cagcgtgaga ctacgattcc atcaatgcct gtcaagggca agtattgaca tgtcgtcgta
    18601 acctgtagaa cggagtaacc tcggtgtgcg gttgtatgcc tgctgtggat tgctgctgtg
    18661 tcctgcttat ccacaacatt ttgcgcacgg ttatgtggac aaaatacctg gttacccagg
    18721 ccgtgccggc acgttaaccg ggctgcatcc gatgcaagtg tgtcgctgtc gacgagctcg
    18781 cgagctcgga catgaggttg ccccgtattc agtgtcgctg atttgtattg tctgaagttg
    18841 tttttacgtt aagttgatgc agatcaatta atacgatacc tgcgtcataa ttgattattt
    18901 gacgtggttt gatggcctcc acgcacgttg tgatatgtag atgataatca ttatcacttt
    18961 acgggtcctt tccggtgatc cgacaggtta cggggcggcg acctcgcggg ttttcgctat
    19021 ttatgaaaat tttccggttt aaggcgtttc cgttcttctt cgtcataact taatgttttt
    19081 atttaaaata ccctctgaaa agaaaggaaa cgacaggtgc tgaaagcgag ctttttggcc
    19141 tctgtcgttt cctttctctg tttttgtccg tggaatgaac aatggaagtc cgagctcatc
    19201 gctaataact tcgtatagca tacattatac gaagttatat tcgatgcggc cgcaaggggt
    19261 tcgcgtcagc gggtgttggc gggtgtcggg gctggcttaa ctatgcggca tcagagcaga
    19321 ttgtactgag agtgcaccat atgcggtgtg aaataccaca cagatgcgta aggagaaaat
    19381 accgcatcag gcgccattcg ccattcagct gcgcaactgt tgggaagggc gatcggtgcg
    19441 ggcctcttcg ctattacgcc agctggcgaa agggggatgt gctgcaaggc gattaagttg
    19501 ggtaacgcca gggttttccc agtcacgacg ttgtaaaacg acggccagtg aattgtaata
    19561 cgactcacta tagggcgaat tcgagctcgg tacccgggga tcctctagag tcgacctgca
    19621 ggcatgcaag cttgagtatt ctatagtctc acctaaatag cttggcgtaa tcatggtcat
    19681 agctgtttcc tgtgtgaaat tgttatccgc tcacaattcc acacaacata cgagccggaa
    19741 gcataaagtg taaagcctgg ggtgcctaat gagtgagcta actcacatta attgcgttgc
    19801 gctcactgcc cgctttccag tcgggaaacc tgtcgtgcca gctgcattaa tgaatcggcc
    19861 aacgcgaacc ccttgcggcc gcccgggccg tcgaccaatt ctcatgtttg acagcttatc
    19921 atcgaatttc tgccattcat ccgcttatta tcacttattc aggcgtagca accaggcgtt
    19981 taagggcacc aataactgcc ttaaaaaaat tacgccccgc cctgccactc atcgcagtac
    20041 tgttgtaatt cattaagcat tctgccgaca tggaagccat cacaaacggc atgatgaacc
    20101 tgaatcgcca gcggcatcag caccttgtcg ccttgcgtat aatatttgcc catggtgaaa
    20161 acgggggcga agaagttgtc catattggcc acgtttaaat caaaactggt gaaactcacc
    20221 cagggattgg ctgagacgaa aaacatattc tcaataaacc ctttagggaa ataggccagg
    20281 ttttcaccgt aacacgccac atcttgcgaa tatatgtgta gaaactgccg gaaatcgtcg
    20341 tggtattcac tccagagcga tgaaaacgtt tcagtttgct catggaaaac ggtgtaacaa
    20401 gggtgaacac tatcccatat caccagctca ccgtctttca ttgccatacg aaattccgga
    20461 tgagcattca tcaggcgggc aagaatgtga ataaaggccg gataaaactt gtgcttattt
    20521 ttctttacgg tctttaaaaa ggccgtaata tccagctgaa cggtctggtt ataggtacat
    20581 tgagcaactg actgaaatgc ctcaaaatgt tctttacgat gccattggga tatatcaacg
    20641 gtggtatatc cagtgatttt tttctccatt ttagcttcct tagctcctga aaatctcgat
    20701 aactcaaaaa atacgcccgg tagtgatctt atttcattat ggtgaaagtt ggaacctctt
    20761 acgtgccgat caacgtctca ttttcgccaa aagttggccc agggcttccc ggtatcaaca
    20821 gggacaccag gatttattta ttctgcgaag tgatcttccg tcacaggtat ttattcgcga
    20881 taagctcatg gagcggcgta accgtcgcac aggaaggaca gagaaagcgc ggatctggga
    20941 agtgacggac agaacggtca ggacctggat tggggaggcg gttgccgccg ctgctgctga
    21001 cggtgtgacg ttctctgttc cggtcacacc acatacgttc cgccattcct atgcgatgca
    21061 catgctgtat gccggtatac cgctgaaagt tctgcaaagc ctgatgggac ataagtccat
    21121 cagttcaacg gaagtctaca cgaaggtttt tgcgctggat gtggctgccc ggcaccgggt
    21181 gcagtttgcg atgccggagt ctgatgcggt tgcgatgctg aaacaattat cctgagaata
    21241 aatgccttgg cctttatatg gaaatgtgga actgagtgga tatgctgttt ttgtctgtta
    21301 aacagagaag ctggctgtta tccactgaga agcgaacgaa acagtcggga aaatctccca
    21361 ttatcgtaga gatccgcatt attaatctca ggagcctgtg tagcgtttat aggaagtagt
    21421 gttctgtcat gatgcctgca agcggtaacg aaaacgattt gaatatgcct tcaggaacaa
    21481 tagaaatctt cgtgcggtgt tacgttgaag tggagcggat tatgtcagca atggacagaa
    21541 caacctaatg aacacagaac catgatgtgg tctgtccttt tacagccagt agtgctcgcc
    21601 gcagtcgagc gacagggcga agcccgttta aacggggtgg gcgaagaact ccagcatgag
    21661 atccccgcgc tggaggatca tccagccggc gtcccggaaa acgattccga agcccaacct
    21721 ttcatagaag gcggcggtgg aatcgaaatc tcgtgatggc aggttgggcg tcgcttggtc
    21781 ggtcatttcg aaccccagag tcccgctcag aagaactcgt caagaaggcg atagaaggcg
    21841 atgcgctgcg aatcgggagc ggcgataccg taaagcacga ggaagcggtc agcccattcg
    21901 ccgccaagct cttcagcaat atcacgggta gccaacgcta tgtcctgata gcggtccgcc
    21961 acacccagcc ggccacagtc gatgaatcca gaaaagcggc cattttccac catgatattc
    22021 ggcaagcagg catcgccatg ggtcacgacg agatcctcgc cgtcgggcat ccgcgccttg
    22081 agcctggcga acagttcggc tggcgcgagc ccctgatgct cttcgtccag atcatcctga
    22141 tcgacaagac cggcttccat ccgagtacgt gctcgctcga tgcgatgttt cgcttggtgg
    22201 tcgaatgggc aggtagccgg atcaagcgta tgcagccgcc gcattgcatc agccatgatg
    22261 gatactttct cggcaggagc aaggtgagat gacaggagat cctgccccgg cacttcgccc
    22321 aatagcagcc agtcccttcc cgcttcagtg acaacgtcga gcacagctgc gcaaggaacg
    22381 cccgtcgtgg ccagccacga tagccgcgct gcctcgtctt ggagttcatt cagggcaccg
    22441 gacaggtcgg tcttgacaaa aagaaccggg cgcccctgcg ctgacagccg gaacacggcg
    22501 gcatcagagc agccgattgt ctgttgtgcc cagtcatagc cgaatagcct ctccacccaa
    22561 gcggccggag aacctgcgtg caatccatct tgttcaatca tgcgaaacga tcctcatcct
    22621 gtctcttgat cagatcttga tcccctgcgc catcagatcc ttggcggcaa gaaagccatc
    22681 cagtttactt tgcagggctt cccaacctta ccagagggcg ccccagctgg caattccggt
    22741 tcgcttgctg tccataaaac cgcccagtct agctatcgcc atgtaagccc actgcaagct
    22801 acctgctttc tctttgcgct tgcgttttcc cttgtccaga tagcccagta gctgacattc
    22861 atccggggtc agcaccgttt ctgcggactg gctttctacg tgttccgctt cctttagcag
    22921 cccttgcgcc ctgagtgctt gcggcagcgt gaagctttaa ttaaatcttc cgctgcataa
    22981 ccctgcttcg gggtcattat agcgattttt tcggtatatc catccttttt cgcacgatat
    23041 acaggatttt gccaaagggt tcgtgtagac tttccttggt gtatccaacg gcgtcagccg
    23101 ggcaggatag gtgaagtagg cccacccgcg agcgggtgtt ccttcttcac tgtcccttat
    23161 tcgcacctgg cggtgctcaa cgggaatcct gctctgcgag gctggccggc taccgccggc
    23221 gtaacagatg agggcaagcg gatggctgat gaaaccaagc caaccaggaa gggcagccca
    23281 cctatcaagg tgtactgcct tccagacgaa cgaagagcga ttgaggaaaa ggcggcggcg
    23341 gccggcatga gcctgtcggc ctacctgctg gccgtcggcc agggctacaa aatcacgggc
    23401 gtcgtggact atgagcacgt ccgcgagctg gcccgcatca atggcgacct gggccgcctg
    23461 ggcggcctgc tgaaactctg gctcaccgac gacccgcgca cggcgcggtt cggtgatgcc
    23521 acgatcctcg ccctgctggc gaagatcgaa gagaagcagg acgagcttgg caaggtcatg
    23581 atgggcgtgg tccgcccgag ggcagagcca tgactttttt agccgctaaa acggccgggg
    23641 ggtgcgcgtg attgccaagc acgtccccat gcgctccatc aagaagaggc acttcgagct
    23701 gtaagtacat caccgacgag caaggcaaga cgatcgtttt tgataaataa cgatcaaaga
    23761 ctaatattac ttattctcaa aaattttttt ttaggtatac tgacaactaa agcgataaac
    23821 taattattag attatctggt taaagttagt actctttttg atagtaacac tgtgcaagtg
    23881 acagccgtac aacgaacttc cattctatgt caaaaaagag caattggtcc gctcgttagg
    23941 ctcatgtcct aaaggttgta ggttcgagtc ctacttttga cagttttaag atactacatt
    24001 ttattattta cagtcaagac ttaacgtttt aatctcaagt tttttaaatc acaatcaaca
    24061 tattgtcaaa aagcttgtag ctcagctggt tagagcatac gcctgataag cgtaaggtca
    24121 gtagttcaag tctacttaag cttatttatt tttgttttta acctgaaatc tatgatctca
    24181 agagtgcctt aaaatagaca gacttaaata cttaataact agtgggaatt cctagtaatg
    24241 tcttatttaa ttaaagtatt taaattaatt atttaaatac tttttatcta atttcgaact
    24301 ttgcactaaa aggagtatgc ctatacttgc tgtacaaaaa aatctaaatt attaaaaact
    24361 atgttaagta cccccttaga acaatttcaa attattttat tattttctat taaattgttt
    24421 tgctttgatt tttcaattac taatttagta ttagtaaata tgttagtttt aatttttttt
    24481 gctgctattg tttatttttt tagctcaaat tttaattact taaatgaaac tagttttttt
    24541 tttattccaa atgcatgaca agtgttagtt gaaactttat atgaagcttc gttacaattg
    24601 ttattcgaca atattaacaa agatggagaa aaatattttc catttatttc tgttattttt
    24661 acttttgttt tatttagtaa tttaattgga ctaatcccat atagtttcac aacaacaagt
    24721 catcttattg ttacttttac tttatctttt tctatcttta ttggtataaa tataatttgt
    24781 atccaaagac ataaattcca tatgatgtcg ttattcattc catcaaatac ttcttttggt
    24841 ttagcattgt tgttagttcc tatcgagctt atatcatata tttttagacc cattagttta
    24901 ggtgttcgac tatttgcaaa tttaatggca ggacacacat tattaaaagt gattgttggc
    24961 ttttcttgga gtatgttgtt attagaagat ttattggcag tttttcatgt tttaccttta
    25021 ttaattttag tactattaat gggcttagaa ttaggtgttg ctttaattca agcctatgtt
    25081 tttactattt taacttgtat ttatcttaac gacgctatta atttacatta aaaagcgatg
    25141 ttaagatttt ggcgaatata actcagttag gttagagtat taggttgtga tcctaaatgt
    25201 catgggttcg aatcccatta tccgccttta tattgaatct tttttaacac attaaatgga
    25261 tacctcaacg ttaaaatcac aaagaacgtt tataaaacga aatattataa cgagtaaatt
    25321 tgcgtagaat tataattttt ctaatcggaa aagagttttg aagaatttaa acaaatttta
    25381 aaattattaa aatttttttt aaactagtga actgaatcat ctaagtaact agaaaaaaaa
    25441 tcaaccgaga aaccgttagt agtggcgaac aaaagcggta tagactattt ttaaaacgaa
    25501 taaaaaattt gtttaaaatt aaatgccaaa gaaggtaaca taatctagca tgtagccctg
    25561 taaaataagt tttagatttt aaaaatataa agtaaaatgg tacacgtcat gtattatttt
    25621 aatattgggg tcccaccctc aaagtctaaa aaattttaac gattgatagc gaataagtac
    25681 cgtaagggaa aggtgaaaaa gtatttttga atttgaaaag aacttgaaat ttaatgttta
    25741 taatcagttg tagcttattt taaaagtgac agcgttcctt ttgcataatg aatcaatgag
    25801 tttatatcaa tggcaagctt aaactgttat aagtgtaggc taaaaaaaat taagttttaa
    25861 attgcaaaaa ataaaaaaaa taaaatatgc ttattcaaac attgttttga taatcaaaaa
    25921 aaattttatt ctcagtcttt gatataagac ccgaaactaa gtgatctaac catgaacagg
    25981 ctgaatttaa agcggtaacg cttattggag ggccgaactc gtgtatgtag aaaaatactg
    26041 agatgatttg tggttagggg tgaaaggcca atcaaactta gagatagctg gttttctgcg
    26101 aaatctattt aagtagagcg tttaaaattc tttgttttaa ggtagagcac tcgataaata
    26161 aaggggacgt aaagttttac tgcatttaat gaaactccga atataaaagt aaaagatttt
    26221 aagcagacag actatgagtg ctaagattca tagtcaaaag ggaaacagcc cagattattt
    26281 gttaaggccc tcaaaaataa ttaagtgaaa aagaaagtaa aaaaatttta acaatctata
    26341 ggtaggcttg gaagcagcca tcctttaaag aaagcgtaac agctcactgg tttagttttt
    26401 tagcatcgaa aatgtacagg gactaaaatt atttgccgaa acaataaatt taaatcagtt
    26461 tagatttaaa tggtagcaga acgttttgta aatttaagaa aatttatagt tatataaatt
    26521 ggaaaaatca aaaatgaaaa tattgatatg agtagcgaaa aacagtgtga ctattaagca
    26581 ttggtcacct taagttcaag gtttttaagg aaaggctaat cctccttaag ttaatcggtc
    26641 cctaagatga caacgaaagt tatagttgat gggtaataat ttttttttat tatattttaa
    26701 agtgacaaaa tataaattta atttttaatt ttgattttaa ttaaaagttt tttaatattt
    26761 tcgagaaaca gcttaaaata ataccgtacc gtaaaccgac acaggtgaac aaatttagta
    26821 aattaaggtg cttgagttaa ttgtaccaaa ggaactcggc aaaatgactc cgtaacttcg
    26881 ggataaggag tagcttttct aggttaaacc cttaaaaagc tggcacaaaa tcgaggacag
    26941 cgactgttta ataaaaacac aggtctctgc gaatttgaaa aaagaagtat agagactgac
    27001 gcctgcccgg tgctgcaaga ttaagagaaa aagttttggc tttgacttta actcccagta
    27061 aacggcggct gtaactctga cggtccaaag gtagcgaaat tccttggcat ttaattggtg
    27121 tcctgcatga atggcgtaac gactgtccta ctgtctctgg tacaatctca gtgaaattga
    27181 aatgtctgtg aagatgcaga ctacttgcgg ctagacggaa agaccctgtg cacctttact
    27241 atagttatga attgtaataa attttttttt gtgtagaata tgtggtaagt ttttattaga
    27301 ccgtaacgta agttatctgt ttaaacatca atgaaatacc actcttaaaa atttttgtta
    27361 ctcatgattt caaaacagtt cataatgggt agtttgactg gggcggtcgc ctcctaaaga
    27421 gtaacggagg cgtacgaagg taagctcaaa ttgaaaaaac tcaattgaag agcataatag
    27481 tatattgctt gcttgactga aagattgaca aatcgaacag ggacgaaagt cggttatagt
    27541 gatccggtga ttctgagtgg aaaagatcat cgctcaacgg ataaaaggta cgccagggat
    27601 aacaggctaa tcaatcttta gagaccctat cgatggattg gtttggcacc tcgatgttgg
    27661 attatcgcat cctggagctg taagtggttc caagggtttg gctgttcgcc aagaaaggcg
    27721 gtacatgatc tgagtttaga acgttgtaaa acagtttggt ccctatctac cgtaagtgtt
    27781 aaaaattgaa aggagtaaac cctagtacga gaggaccggg aaaagtgaat ctctggtaaa
    27841 tcgattgtta tagtaatagc attgtcgagt agctatattc ataatagata attgttgaaa
    27901 gcatttaaac aagaaactaa ccttgaaaat aatttttaaa aagccgtaat agattattac
    27961 gtaataggct taatgtgtac gaattgtaaa atttttagct aataagtact aaaatctaaa
    28021 ttgtgtaaga ttctatttaa ttttttcaaa taaaaaatta aaagtcaatt actttaaatt
    28081 gacaaacact atttgtttta aagaacaata aaaatacgta agatttaatg ttaagtaaat
    28141 ttaaaatttt ataaattatt ttaaatctct agaaatgagt ttgatcctgg ctcagggtga
    28201 acgctaataa tatgctttac acatgcgagt tgaacgagaa tttttttcgt agcgaacggg
    28261 tgaggaacgc gcaaatctat ttatatctac cttttaattt aagataaact atacctatta
    28321 acagttttaa ctgtttttag ggtaaaatta tttttaattt gtagtaatat taaataaaca
    28381 tataaagatt atttgataat cgttaaaaga tgagtttgtg taagattagg ttgttggtag
    28441 aaataatagt ttaccaagcc tttgatcttt agttggtctg agaggacgtt caaccacact
    28501 ggaactgaga caaggtccag gctaattttt tggccagcag tgaggaatat tggacaatga
    28561 acgaaagttt gatccagcaa tattatgtga atgatagacg gctaattttt ggttgtaaag
    28621 ttctttcgtt aaaaatgata atgacgttat ttaaagaagt tttagtcccg gctaatctcg
    28681 tgccagcagc cgcggtaata cgggaggggc aagcgttatc cgaaattact gggcgtaaag
    28741 agtccgtaga ttgtaatata agttatatgt taaaatttaa agcttaactt taaaaaaata
    28801 tacaatactg ttttacttga gttttatatg gaagagtaga atttcatgtt aaggagtaaa
    28861 ttctaaaaat acatgaagga atatcattag cgaaggcgac tctttagtac aaactgacat
    28921 tgagggacga aagtgtaggg agcaaacagg attagatacc ctggtagtct acactgtaaa
    28981 ttctgagtgc tgtaatttaa aataaaaatt ttagattttt taagctaacg ccataagcat
    29041 tccgcctgag gagtacgatc gcaagattgg aactcaaagg aattgacggg agcctacaac
    29101 gagtggtgga gcatgtggtt taatgcgata atccgcgcaa aaccttacca acccttgaca
    29161 tattaaaaaa taattttaat tgacaaaaat tgttttgcta ttagttaaaa actaatatat
    29221 ttttactaca ggtgttgcac gactgtcgtc agttcgtgtc gtgagatgtt tggttcattc
    29281 ctttaaacga gcgtaactct tatttttaaa aatttacttc tgatttttga tttttatcaa
    29341 aaatcctgct ttaaaaagac tgtttgttaa aaaatacttt aaaggaaggt gagaattaag
    29401 tcaagtcact gtggccctta tgggttgggc tacacacgtg ctacaatgaa aatgacaaaa
    29461 agtaacaaaa aaattttagt taatctttaa aaattttctt agttcggatt gtaagctgca
    29521 actcgtttac atgaagatgg aatcacaagt aatcgcaaat cagaacgttg cggtgaatac
    29581 gtaccttggc tttgtacaca ccgcccgtca catgcagaaa gttagtttta cttgaaaatt
    29641 agtttttttg atttttgatg ttaaaaatca aaaaaactaa ttcattgaaa aattaacaat
    29701 ttggatgaag tcgtaacaag gtagctgtac gggaacgtgt agctggaaca agtgaaatag
    29761 ttcagttggt tagaacgttg gaatcataat ccaaatgtcg ggggttcaaa tccctctttc
    29821 attactaaaa tatttaaatc ttatgatagt taatttattt ttttatttct tttcttttgt
    29881 attaataaca agttctttaa tgactgtttt tagtcaaaat tcaatatatt ctgttttatt
    29941 tttagtttta agtttcgttt cttcatctag tatcttattt ttattagaat gtgaatatgt
    30001 ttcactaatt tttatcatta tttatgtggg tgctattgct gttttatttt tgttcgtagt
    30061 gatgatgtta gatataaaaa caatttcttt agtaaaagat tctttaaagt attttccctt
    30121 tggaagcttt ataggtattg cttttttaat tgaaatttta ttagtggttc ctagtacttt
    30181 tgaagctata aatccttaca acattagttt tttatgtaat tttcatttag actgatttaa
    30241 taaattagat tattttactg agattatgtc agtaggtcat ttattatata ctgactatct
    30301 tatacaattt ttgctttcag gtaacatttt attattggca acaattggcc cagttacttt
    30361 agttttaatt agatctatta agactactaa aaaacaaatt acttttaagc aactttcacg
    30421 tacttataat tctgttttat atatttaatt tatttcataa atttatatac gctaattttt
    30481 aaacttttta acgctctaaa agcgttttta aaagttagta atttcaccag tatagaatca
    30541 agtttgtttg agctaataag aatatgattt ttataataca atgtgacagc ccggcacttt
    30601 ggcaaactta tttacctgac cctgctagta ttactatgga aggtatttta atctttaaca
    30661 aacatttact gtttttattg actgtaatcg ttttgtttgt tggttggtta ttgttttata
    30721 ctatatatta tttcatagaa tataacaata aatttagttc gaaatttgtt cactcaaaag
    30781 aattagaaat cgtatggaca tctattccag ctttaatact tttaatttta tcgactcctt
    30841 ctttcactct attgtatgct atggatgaaa tttcagagcc tgaattaact ttaaaaattt
    30901 taggtcacca atggttttga agttatgaaa tttcggaatt taattcttgt caaaagcaag
    30961 agcaaagtct gaaatatgtt tgttatatga tggttttaga tggattacct acaactaaac
    31021 aaggttattt tcgactatta gaaactaata aaagagttat tttaccaact aacacgcatc
    31081 tacgactttt agtaagtgct gctgatgtat tacatagttg aacagtacca tcatttggtt
    31141 taaaagtaga tgcttgccca ggtcgattaa accaagtaaa tttattcatc aaacgtattg
    31201 gcgttttttt cggccagtgt agtgaaattt gtggtgtaaa ccatggtttt atgccaatag
    31261 ttatcgtttc attaccaact gtgcaatttc accattatat aatgactaaa ctagaattga
    31321 attaagttta tcgtttagtt ttataataat attttaagat tttttaccaa attcattgta
    31381 ttttctaggt taaaaatcct agactataag atgtatatca aatttaattt tttttttatc
    31441 aatactttag aaaattctat tcaatcgaga gaactatatt ccactctttt ttcggagact
    31501 ttattaaaaa atgaaagata aaattcgttt taagtattta aaaacaagac acagttggca
    31561 tttagtagac cctagtcctt ggccattggt tgcatcttta ggtgcttttt tcatgacttc
    31621 aggaactgtg ttatatatga ataaattttt aggaggaggc caattagctt tagttggttt
    31681 ttttgttctt ctatatgtaa tgtatacttg atggcgagat atcatacgag aagctacttt
    31741 tgaagatcaa cacactgttt cagttcaacg aggtctaaga ttaggaatga ttttatttat
    31801 cgtttcagaa gtgatgtttt tctttgcatt tttttgagct ttttttcatt ctagtttatc
    31861 accagttttt aatttaggag gagtatggcc tccagaagca atacaaacaa ttcaaacttc
    31921 aggaattcct ttaaccaaca ctttttttct tttaagttct ggagctaccg ttacttgagc
    31981 tcatcatgct ataatagtaa gagcaaaaaa acaagcaatt attggattac tgtttactat
    32041 atttcttgca acaattttta cattgttaca gggaatggaa tacgtagagg caccgtttaa
    32101 tattaatgac agtgtttttg gttcttgctt ttatatggct acgggttttc atgggtttca
    32161 cgtttttatc ggtacttgtt gtttaattgt ttctctttta agaattgttt ataatcactt
    32221 tacttcaaca catcatttcg gttttgagtc tgcagcatgg tattggcatt ttgttgatgt
    32281 tgtttggcta tttttattta ttactgtgta ttggtgagga ggtattcatt aattatatag
    32341 catagttaat attttattgt ttattaggtt ttttgaactt aagttaatat acagaggtaa
    32401 ttaactcaat tggtagagtg tttcgcttac aacgaaaaag ttaacggttc aagcccgtta
    32461 ttgccttttt actatttgtt tttcagaaag tttataagaa agaaaaatac taaaaataag
    32521 taattaaaaa aaacattaat tcgtacgttt tttaggaaaa tagttcagtt ggtagaacag
    32581 tggttttcaa aaccaaaggt caagagttca aatccctttt ttcctgtaat tatttttttc
    32641 atcctatagc aaatgctgaa gcttcatttt taatcagtct aataggatgt agatacggtt
    32701 ttcaagcttt tttattcatg taagctaaaa aaatttcaat ttataaatgt taatatttaa
    32761 agaaatacaa cttttacctg aaattttttt aggtatttct ataatttatt tgattatcca
    32821 tggaactttt atatcagtta ataacaaata tttattaatt caaaattctg tattatattt
    32881 aagtgtttta attatcagtt tgttttgttt tttattaata aataatacta tagagtgtaa
    32941 cgactttcaa attttcaaca atactattat tattgattac ttaggaagct tttctaaaat
    33001 cttaattgct atagtatcca ttttttgttt tttgatgatt caacggtatt taactgtaca
    33061 aaaaatcaat tactttgaat acagtgtatt gattctattt gctttattag gtattttttt
    33121 catttgctct tcaaacgatt tgattactgc gtacctagca atcgaattac aaagtttatc
    33181 tttttatata atggcagcac taaaaaaaga ttctgcattc tctgtagatg ccggtttaaa
    33241 gtattttatt ttaggcgctt tttcatccag tttgtttcta tttggctctt ctattttgta
    33301 tggggtaagt ggaactacta attttgaaga tttaaaaaac ctattttttt gagtatattc
    33361 aagttatgat tgcacacagg atgctagtga ttatactttt gtcaaagatg tttttataaa
    33421 tggaggttta attcaatttg ctttgtcatt tatctttgta agtcttttgt tcaaattagc
    33481 aatagctcct tttcatttat gatctattga cgtgtatgag ggttctcctt ctagctccac
    33541 cttttttttt gcagtcgttc ctaaattagc tatcttcatt ttgctggtta gaatttttta
    33601 ctcaagtttc ttcgaatata ctgctaaatg gcgatattat atcgttattt tagctgtgtt
    33661 aacaatagtg gttggttctt tcgcggggtt agagcagaaa aaattaaaaa gtcttttagc
    33721 atatagttca attagtcata tgggttatac gttaattgct ttcagtacag gaacttttga
    33781 aggcttgcaa atgttatttt gttatctttt cttgtatatg attgcaggtt tatgtatttg
    33841 atctattttt ttaatgctgc aattgaaata taaatatgtt aaaaaacaaa ataaagattt
    33901 agctgattta agttcactaa gcaaatctaa caatatttta gctttattct tcagtactgt
    33961 tttactatct attgcaggac ttcctccaat ggttgggttt ttagttaaaa ttggtatttt
    34021 tttagtatca attgaggtat ctatgtattt tgtttcaatt gttagtattc tatgtagcgt
    34081 aatttctacg ttttattata ttcgaatagt gaaaattatg tttttcgaaa attctacagc
    34141 aggtaaatta tatcagccaa ttaagtcaca tatttcaata gtcatagttt gtttatttta
    34201 ttttttactt tttttattta taaatccaac gttaatttat ttattttcat ataaaataac
    34261 tttactttta actatgacaa tgatgtaagt ttatagttga aaaaaggtat taaaaggctg
    34321 aataacataa tttggttaat gtattagatt gcaaatcttt taatatcggt tcaagtccgg
    34381 ttttagcctt tatttttagc atttttagct cagtcggata gagcaacagc cttctaagct
    34441 gatggacata ggttcaagtc ctataaaatg ttaatgttag attttttttt attaaatgtt
    34501 acaaatttat taattcttat tttagtattg cctttaattg gaactttttt gttgttattt
    34561 gtgccttctt caaatcattc agcattgaaa gctatagctt taaacacctc ttgtttttta
    34621 tacgtaattt ctttattttt atgggtattt tttaacaaat ctataggttc tttccaattt
    34681 gtaagtaaat tattgtgaat tcctttttta aatcttaatt ttagtttagg tattgacggc
    34741 atttcattat ttttcattct tttgactaca ctattaattt ttttatgtat attgataagt
    34801 tgaaatagtg ttaaaacaaa tataaaggaa tttttgattg cttttttagt aatggaattt
    34861 tttttaattg gagttttttc gattttagat ttattattgt tttatattta ctttgaaagt
    34921 gtattgattc caatgtattt aatcgtgggt atttgagggt ctagagaaag aaaaattaga
    34981 gcagcttatt ttttttttct atatacgcta ttaggttctg tgctgatgtt gttgtcgatt
    35041 ttatatattt attatcaagt aggaactact gattatgaag tgttattaac ttttattttt
    35101 tcgaaaacgg aacaaaaatt tttatgactt tctttttttg ggtcttttgc tactaaggtt
    35161 cctatggtac ctgttcactt atggttgcca gaagctcacg tagaagctcc tactgcaggc
    35221 tctgttattt tagccggagt gctattaaaa ctaggaactt atggtttttt acgtttctca
    35281 ttcccattat ttccagaagc gtctttttat tttgctccga tcgtatactt attgtctgtt
    35341 gttggtattg tgtatacgtc ttttaccgct attcgtcaaa ctgattttaa acgaatcatt
    35401 gcctatactt cagtagcaca tatgaacctt gtaatggtag gtctttttag ttttaacacg
    35461 attggtttag aaggagctat tttacaaagt ttaagtcatg gtttcgttgc cagtgcatta
    35521 tttttaatta ttggagtcgt ttacgaaaga caccatacta gaatggttaa atattatgga
    35581 ggtttagttc acgtaatgcc tttatacact tttattttct tattcttcac gatgtcaaat
    35641 attggtttgc cgggaacggg cagttttgta ggagagttct tgattttagt aggctctttt
    35701 aaaaccaata ccagcgctac ttttattagt gctacgggta tgattattgg tggctgttac
    35761 tcattatggt tatttaatag aatttcatac ggtaacttaa aaacccaata ccttaaagat
    35821 tatattgata tcaacaaacg agaatttttt atttttttac cactgatttt tggaactatt
    35881 gcaattgggc tatacccaga aatcttttta aattcaatgc atatgagtgt taatatgtta
    35941 gttgaaatta ctcacatcta tacattataa atggtatata ttttagaaac cgagctgcca
    36001 gaagacaaat caatctattt ttctttaacg aaagtttttg gaatcggcaa atttcagtca
    36061 cttttgattt gtaaaagatt aggactatca tctaattgta agttatctaa gttaacatca
    36121 gatcaaacaa taaaattagt taaatctata gaaaatgcaa atttagttat taacagtaat
    36181 ttaagaaaat ctaaaactat cttacttaaa aaactaattc aaattaaaac atataaagga
    36241 attcgtagat tgcgtggttt acccgttaga ggtcaacgga ctcatactaa tgctaaaaca
    36301 gcttctcgaa cccgttaaaa atttaaaatc tcaaatgtcc taggaatttt cctataattt
    36361 gtagttaaaa tacaggcaaa ttcttttaag tagttgttca taaacttcag gagaaacttt
    36421 ttcaaagatt ctattttaac tattgcgtac aaatatcaca aagtttatgt ttattatttt
    36481 atctatttat tccaaaaatt caaattcatt aacaaatttt ttaagatttt tttataaact
    36541 taaaacaaat aaaaccttga aaataaagtt tttttctgtg caatcaccaa agaatacgaa
    36601 attttctttt ttctcggtgt tacaatcacc tcatgtaaat aaaaagtctc aagaacaatt
    36661 tgaatatcac atgtactgca aacagttaaa agttcatgtg tctcaattgg aaaaattttt
    36721 atttatttga aaaattgtta aaactagatt attttttgat atcaaaatag aaacacattt
    36781 tttgttaaat aacaagttat ataattatag tttgcttact aagacagatt atgacaagtt
    36841 tatatataag ttttttaaaa aaaaaatctg ttatttacca aaagcatgta agtgaaactt
    36901 tttaaactat caacaaaaga atcagctaag tttgactaat ttaacagggc aaacatttct
    36961 gaaattatta gatattcacg gtgagatttt actaaaaaat cgtttcaagt ttaaaactga
    37021 ttctggttat tttaatacag tcagtgatag ccgtatgctt gggaatatat aagatgattt
    37081 taatgcaaaa aaagttaacc atttccatat aaattattta aaacaaagat aacggtttag
    37141 atagctcagt cggtagagca aaggactgaa aatccttgtg tcggcagttc aagcctgtct
    37201 ctaaacatat taacactttt ttatgaaaaa cactttatga aatatatcag ctgatttaaa
    37261 aaacagccag atttctcgaa gaaattttat gtatcaacaa aaaacaaaac taattattgc
    37321 ttttttagat attctttggg atgaaggttt tatattaggc tacaaaattt atagcgcaga
    37381 ttcaaacata ttaaaaattt ttttgaaata taaaaatgga aaccctgtca taaattcagt
    37441 aaaaccgatt tctaagccta gtcaacaaat ttattattct gtgtcacagt tatgaaaact
    37501 tgattcaaaa aaaaatctta taatattaac tacctcaaaa ggcttaatga cagttaatga
    37561 atgcaagcga gctcaaatag gcgggaaacc tttattcata attagataaa aatgaattat
    37621 attacaaaaa gacacataat taaaatccca acagatattt cggtatatta ttgtattact
    37681 aatcatattg ttatttttga aaactccttt attcgaaaag tattacgact aaaaacgaga
    37741 ttaatttttg aaaacgacaa aaaaatactt aaaataaccc gagagtcatt atctagcatt
    37801 tcaaataacg aaaaaaaaaa attaaaagcc atacaggcaa ctcaagtcgc tttaatcaaa
    37861 caaatgcttt tagaaacttc acttttttct tgtaaaaaac ttaatcttat tggcgtaggg
    37921 tttagggtgt cagttttaaa cgtattggat tttaaccttt tatattttaa gttaggttat
    37981 agccatgcta tttattttaa ggttccaaaa ggtttaaagg ttttttgtct taagtccaat
    38041 aaattgttta taataggaaa ttcttatttg tttgtaactc aaatcgctgc attaattagg
    38101 tcgtataaag ccccggaacc ttacaaagga aaaggtatac tttatgcgtc ggaaaaagta
    38161 gtattaaaag aaggtaaaaa agtataataa tgaaagttaa cttaattaaa actcgaaact
    38221 acaaattatt taaatataat ttattaaaat tgcaaattta ttcaaacgaa tcctctttca
    38281 atatctccac tttttcaaat aacgtgttag aacaaataga ggcttattta aaacaagtat
    38341 taaaaattat tttcgaatac catatgtacc agttcaaaat tttatttata ggctttcctg
    38401 tagtatcaaa attaaaacaa atgagactta tgcattttac gaatcatgat tttatttcag
    38461 aaaaatcgtg aattagtggt atttttcgga accggttttc gatattaact tatttaacgt
    38521 taatacaatc acaaaatttt tcaaaaaatt taaagcttct actatcggtt aaaacaaaac
    38581 cacatttggt agtagttttt aaccaaaaag tagagactaa tgtaatcaat gagttttata
    38641 aggcaggaat tcctattcta tcttttaatt gcaaaccttt gaatatgcct aaaataactt
    38701 ataaaacttt aggaaatttt aagtttgtcg agacaaactt aagaacagct tacttttttt
    38761 tattttattc aatactaaaa agacccccgt taacaaaaaa aagacagttt gagcgcaagc
    38821 caattaaatt tgattattaa atcaaaacta ttcaactata tttttaataa agatgaagtt
    38881 gtaaatataa agatcatcaa gaaaatagtt atgaaaactt atcatcatat atttcaagaa
    38941 tttttaaact ataaatgaca atatcttata attgacgagt taactatatt catgaatcgt
    39001 gcccgcagta tttcattaat gaaaataatg aatttttgaa ccactacatc gattaccggc
    39061 ctgttctggc agagcttagg tcaaatcccg caattgattc ttataaccac tacatcgaat
    39121 accagcctgt tctggcagag cttcagacaa atcacacaat tgatttagcc aagcaatctt
    39181 tagcttcaat tggtaagaac gttggtgaac gagatacttt tatttctatg aaagcaactg
    39241 aatatattta tccttacgaa gtgcaagaaa tgaattgaat tgcaaaaagg ttaggtacta
    39301 ttgagcccag ccaaataacg ccagatataa tcaagaactc ggactttata gaacagagta
    39361 ttgggtctca agtacgggat cttaaaatcg gaacaatatg aggatacgaa gaagagtttt
    39421 atcatctaac gtatcatatg ggaaaatgtt tgcaagatct tacatgttat caattggata
    39481 ttttgcaaca aattgcggac agtaacgaaa tgttcgcgtt attaacatta gaaccaatat
    39541 ttctaacaaa aattggtgtc actattgtat taaaaaattg aatcgtttta catgctccag
    39601 gaatgttcaa ttttgtttta aacaaagttt accaacttaa tcctattata gaagataaga
    39661 taaatcgaca acttacagaa tgtccatttt ttaacgtagg gccggatgaa attgttgata
    39721 gtaatactaa gtcgaacctt aagaaaattt taaatttgcc gaaacaagct taagaacagc
    39781 ttactttttt attttattca atactaaaaa gacccccgtt aacaaaaaaa agacagtttg
    39841 agcgcaagcc aattaaattt gattattaaa tcaaaactat tcaactatat ttttaataaa
    39901 gatgaagttg taaatataaa gatcatcaag aaaatagtta tgaaaactta tcatcatata
    39961 tttcaaaaat ttttaaagaa ttaaacgata tcaaagcaga aaaagtaact aacaatgcaa
    40021 caaacaaaga aatatcaaat aagtttacaa cagctattga caattcttaa attacaaatg
    40081 acacttatcg aagaatatta tctcatgaaa agaaaactca taaaagattt aaagtaaaag
    40141 ttatatttct ataattttaa ctcaacaaaa tgttacagtt atgctttttg ggtattgttt
    40201 ctaaaatatt tatgcatttt acaaaaaacc ggcgtaataa gccattatat aaaaaattct
    40261 tgccgttgaa aaaaaagatc caaaacaatg ataagtttat gaaatttaat aaacaaaaat
    40321 ggcaaaaatt ccaacattta atatctaaat ttaaaagaaa aagattttat gatcctattt
    40381 catactttct atttaatttc aaaaattttt ttagcaaaaa atttaaatat aatttgcaga
    40441 ataaacaaag actaagcctt ttctacggta acctgagaaa aagttatttg aaaaaattgg
    40501 taaaagagtc tttaaaagag tctaaacata taaattcaca agcaactgtt ttgcttattg
    40561 aaaagttaga aactcggtta gatactatat tataccgtac acatttttgc cacagcttta
    40621 gaagcgcaaa gcaattgata tctcaccaaa aaatctatgt gaataataag attgttaaac
    40681 ataattttca tgctttgaaa aaaggtgata taatcacttt agataaaagt attacaaatt
    40741 ttgtcgcatc aaacatttta aaatcggaaa tgtggccaat acctcctaaa catttttata
    40801 taaactatag aacattacaa atattaataa tagaagatat caaatacagt aactgctttt
    40861 catactatcc tttttgaatt gatttcaact cttttattag attttatgaa aaataaataa
    40921 ataaataagt cctcaaaacc gtcttcagta gctcaagggt agagcgagtg gctgttaact
    40981 actaggctgt tggttcaaat ccaacctgaa gagaaaactt agtttaaagt taaattggaa
    41041 ataatcgggc tcgaaccgat aactttatgc ttgcaaagca tacactctac caattgagtt
    41101 atattccctt ttcaagttat tgcataaaca gtttgtagct gttattgatt aattttttgt
    41161 tgtttgttaa atctagattt gtagttgaaa ttgattttgt attttttatt atttttttag
    41221 ttctaaattt tttcacttct ataaaatttg gtataacagt gttaatacta aaataataaa
    41281 aaaaagataa ggttattaaa agtccgaata cttgtgcacc tagtgttaaa atatcaaatt
    41341 gtggaataaa gtaaagctcg tttggtgaaa ttggtagaca cgtcagactt aaaatctgat
    41401 ttttatataa aaagtatcgg ttcaagtccg ataacgagta attttaccgt gatgccaaaa
    41461 tgatgaaatt ggtagacata ctaggtttag gttctagttc tttttataaa agagtaaggg
    41521 ttcaagtccc ttttttggta aactatcaaa acaaatgcct actattaatc aattatgccg
    41581 gagtaaaaga aaaaaaaagc aaatacgtaa taaagtacct gcattaaaca attgcccaca
    41641 aaaaaaagga gtgtgcatta aagtcttttt aaggacccct aaaaaaccaa actcagcatt
    41701 gagaaaattg gctagacttc ggttaactaa taataaaaaa ataatggctt atatacctgg
    41761 tgaaggtcat aacttacaag agtattcaac agttataata agaggtggtc gtgttaaaga
    41821 tttgcctggt attaaatatc atttagtacg aggtaaatta gattttaacg ggctaaaagg
    41881 aagaaaaact tcacgttcaa aatatggcac aaaaaaaact agtaaacaat aaatcatgaa
    41941 tagaaaaata atcaatcaat tattgctaaa tggtaaagta actatttctg aaaaaatttg
    42001 aattaaaagt gttaagtttt tttataaatc atttaccaaa aactataaga aatttattaa
    42061 tagagcatta ataaatatgg cgcctttgct taaagtaaaa caattgaaac aaaaaagaaa
    42121 acgttctcgt ttaaaagagt ttccttacat agtgaaagat aaaaatcgaa tatcgttagc
    42181 tttaaaattt tttttaacta aaaaaaaaaa taaagctgat gtaaaaattc ataaaaaact
    42241 tttaactgag ttactctctt cagctaaaaa tatgggaaca aacgtaacta aaaaaaaaag
    42301 cttgtatgag tatgcttttg taaaaaaaaa atatttttac tataggtgat tctaataata
    42361 gtgccgattg tgtacgttta ataggacttg aacctataat ctttgggacc gaaatccaac
    42421 gctctatcca attgagctat aaacgcaaaa aaatgattca acaacaaaca attttaaaag
    42481 tagcagataa ttcaggtgct aaaaccgtaa aatgtatcaa agttctgaat ggctttaata
    42541 gacgtttcgc tgttttagga gatattataa tagtatcaat tcaaaaactt cgtaataagg
    42601 cacgatcaac atctaaagta caaaaaggtg aagttcataa ggctgttata attcgaacta
    42661 aaaaaaaaac aataaaaaaa gatggaactg ttgtcttttt ccaatccaat gtagtaagtt
    42721 taataagcaa gcaaggaaaa cctattgctt cccgtatcat gggacctata cctaaaattt
    42781 tgaaaaaaaa gaaaaacctc aagctcgcaa ccctttcatc aggctttata taatagcaca
    42841 ctaatatgtt tttttttaac tcatatctta acaacgtcgt taagcacgac ttaataaata
    42901 aattttttta tactaattta aaacaaattc ctaaattaga aacaattgta ttgaattttg
    42961 ggtaccaaaa ttcaaacttc aaacacctca tttcaggtct gctagcctta gaacttcttt
    43021 catcaaaaaa aagcaggctg acaagatcta aacatttaaa cgtattttta aaaattaaaa
    43081 aaggaaatcc tgttggatgt aagatagttt taaaaaaaac tacaatgcac gttttttatc
    43141 taaaattgat aacttctgtt tttccaaaaa ttaagcataa taaaacagca caatctcaac
    43201 aaaatgttaa atcagtcaaa tcaatttcaa tcataataaa aaaccctttg ctatttttag
    43261 aacttgaaag tcagtatcaa ttttttaaag acataccaaa actggatatc acaatactta
    43321 ccgattctaa atctcaaaat gagatttttt ttttactcaa atcagttaaa tttttcatat
    43381 agatttatta tcaattgctg caaatgtaac tcaatttggt agagtataat cttgccaaga
    43441 ttaaagatga gggttcgaat cccttctttt gctttgatag gataagtggt cgagtggttt
    43501 aaggcgttag ttttgaaaac tattgtattg aaaaataccg tgggttcgaa tcctacctta
    43561 tcctaaagaa ttttatatta tttaaactaa aaatgattat attaataatt tgtactgtat
    43621 taaagattct tgctattgtt gttcctttac taatctctgt tgcatatttt actatagcag
    43681 aaagaaaaat tatgggtatt atacaaagaa gaaaaggtcc caacgtgata ggttttttag
    43741 gtttactaca accattagcc gatggattga aattatttgt taaggaaact atttttccta
    43801 gtaattctaa tctcgttatc tttttaattg cccctatgtt aacgtttatt ctaagtctga
    43861 tcggttgggc tgttttacca ttatcaaagc agatagtttt atcagatcta aatgttgggg
    43921 ttttatattt atttgcaact tcttcattaa gtgtttatgg catcataatg gcaggttggt
    43981 caagcaactc aaaatacccg tttttaggtg cattgcgttc tgcggctcaa atgatttctt
    44041 atgaagtttc tatagggttt atcataatta atgtatgtat ttgtgcaggt tcttttaatc
    44101 taagttcgat agtactagct caacaaaacg tttggtttat cgtaccgtta ttacctatgt
    44161 ttattatttt ttgtgtatca atgcttgctg aaaccaatcg acatcctttt gacctacctg
    44221 aagctgaggc tgaattagtt tctggttata atgttgagta ctcagcaatg acttttgctt
    44281 tatttttttt gggcgaatat gcaaacatgc tcttaatgag cgcttttgtc tccatattat
    44341 ttttaggcgg ttgattgcct ttcattgata tatttccatt caacgtattt ccaggtagtt
    44401 tatgatttag tgtaaaaatt gcactaggtg tagttttttt tatagttaca cgagctacat
    44461 tacctcggta taggtacgat caattaatgt acattggttg aaaaactttc cttccgttgt
    44521 ctctaggata tttattattt tcagtaggta tattgattag ttttaactga ctacctactt
    44581 aaaatttgta agctccagtt ttaatattat gtgaattata aatagttcat atactactat
    44641 aatacaaatg ctagttatta attgataaac gacttcagga ggtgtgacac aggtcgcgaa
    44701 caaaaaaaaa gcaaaatata aaatttttct aagttttttg attattaaca gatttgtttt
    44761 aaataagtct aaaaaaataa aaaacaaaac tattatttgg tatattaaat agcacaaata
    44821 ataaattgat ttataaaaaa tcagatattc gtttaattta gcttcgaaat aaaacgctaa
    44881 gccttgaaaa gataaaaagt tttgaaattt tgagaaaaaa aaccagctag ctgggaaaat
    44941 ccaaatattt aacaataaaa taaatatcat tcaacaaatt attacaatgg ttaaaacgtt
    45001 ttttaagtaa atatattcaa atttataaag acctgtagat ataaaaatga atatttgata
    45061 acatacgaat ataactccca cttgattagt tatgaagtaa gttaaatgga cgtaggtcat
    45121 aaaaacttca gtcacgttgg ttgttaggaa ataaaaggaa tcgctactac cataacttga
    45181 acttaatcta ataaaaacgt atagtaaagt ttccttgaaa tagtaacagt tcgccaccat
    45241 aaagcatcaa gcaattaaag aaaaaaaaat acggtactta atttctaata agtatttata
    45301 aatcataaat tttttagatt agatactttc tagggaaata gttcagttgg tagagcaatg
    45361 gtttccaaaa ccaaaggtca ggggttcaag tccctttttt cctgaagtta tttttttttt
    45421 agatttttat aaattttgct gtttttaact atattatgaa aactttttgt tatttttgaa
    45481 aaatcactaa ataataaaat tgctactaaa aaagcaataa taagttggct tatacttata
    45541 tttctcatag aatcaaaaat taatttttaa taaactcagg cttatagttt agaggtagaa
    45601 cgtaccgctc ataacggttt cgtcgtaggt tcgattccta ctaagcctaa ataataatca
    45661 atggatttta atttaaaaac ctataaacgt ttaaagattg aacattattt taaagcaata
    45721 aatttttttt ttttctttca tggaacttct ttaaatagtg aaaattgagt taaaattgaa
    45781 caagttttaa ctgaccaaga tataaaatac tttagaattt ataacacttt aatggtcaaa
    45841 actttaaacg actcagtatt taaacattta actagtttgg tacatggtcc tattatatta
    45901 ttgaatacta acaattctaa attaacttta aaaaaattag aagaagttaa cccattaatt
    45961 agtttattat gtttaaaaat aaataataaa atttactcta aaaaacaaat aaagaattta
    46021 aaaaagctct catatactga aaatgtttat actctttata aatcgctaca aacttttata
    46081 aaaatgcctt actgcaaatt gaaaaaaaaa aaattaattt cgaaataatg tgatttgaac
    46141 acatgacttc ctgttcccaa aacaggcacg ctaccagact gcgttatatt tcgttgaagg
    46201 aagtaggatt cgaacctacg acaagataaa cttaacagat ttacaatctg ccactttcaa
    46261 ccactcagtc attccttcta taattttttc gttcgcgtac gaattttaat tcgtttcttt
    46321 ttttttaacc tgcaaccatt atgtggctgg taattataac ttgtcattaa ttttataaaa
    46381 gttttttgtt ttaatcgttt aaaaatatat gattgatgat taaaaaataa attattaaaa
    46441 tgtaaggcaa caggtttagt tttaaaaatt ttagatttta tcaataaagc tcttaaaatt
    46501 gtaattattg ctttaggttg tttaattttt tgtttttttt gcaagttaaa cattcctgcc
    46561 gaataaaata attttgggtt acccttgata ttatttacat ttatgaaggt gtttgttggg
    46621 gacagattaa tgttgatgac ataactaatt aatttttgtc gattaataaa agaaaaataa
    46681 atatatgaaa taaaatagtt tgtttttgct ttaatagtct gaaacttagt aaaaaggaat
    46741 accagcaacc atcctaaata aaaagaaaat gtttcttttt ttatgaattt taaaatttgt
    46801 attttatgaa ataaacactg aatataattc tgagtaatta agtttggtga aaataatgac
    46861 ttatttgcta tttttaataa gagcatgaat tttaaaaata atttatatga atttaatgaa
    46921 aaataaattt acttcgttaa cccaaaaaac tttaataaat ttatcaaaga aaaaattaaa
    46981 caaaattcct ttgataaaaa aaatgattca aggtcaaaaa aacaaagcag ggaaaaatga
    47041 ttctggaaaa attacagtat accataaagg cggcgggcat aaaaaaaaat atagaaaaat
    47101 taatttttta aggaatgaag actcgatagg tattataact agcttagaat acgatcctta
    47161 ccgtactgct tttatagctt ctgtatatga ttttctaaac tctgattact tctatatagt
    47221 tgctcctaaa aacttaacta ttggtgatat cgtaaaatcg ggcttcaatg ctgaaattaa
    47281 agtgggtcat tctctaacct taatgaaaat ccctgttgga agttttattc acaatatatc
    47341 gctaaaaaac aataaaaaag ctcaattaag ccgttctgcc ggaactagct cacagttaat
    47401 agaaaaaact tctaagtatt gtagaattgt tctaagttca ggtgagcata aattcctctc
    47461 ttctacctgc catgcaacaa tcggaacagt atccaatgag ttttcgtttt ttaagaagat
    47521 caataaagcc ggtcgaaacc ggtggttaaa tgtaagacca actgttagag gagttgctat
    47581 gaatcctatc gaccatcctc acggaggcgg ggaagggaaa tcttcaggag gccgatcttc
    47641 agtaactcct tgaggcaaac ctaccaaaaa tggtaagaca agaaaaaaaa gatctaaatt
    47701 tttaaaatct taaaaaatga gcagagttaa atgaaaggga ccatatgtta caaataactt
    47761 attgaaaaaa attacgaatt catttttaga aaataaaaat gaaattaaaa cagtttctag
    47821 agactctgtg attttgccaa aatttatagg acttaattta cgagtttaca atggaaaaac
    47881 atttatggtt gtaaaaatcg cagatgaaat ggttaattat aaattagggg agtttgttac
    47941 tacacgaaaa cagttttctt ataaaaaaaa aaagaaaaaa taaaaatggg ccaaaaagta
    48001 gatgcacgta tttttcgact aggtgttggt aaaaaaaatt gagagctgaa acatattgaa
    48061 aaaaataatg aagaatcttc tttatattta tataaaactt tagaaattca gaaatattta
    48121 aatcgatttt ttagtttgta taaagtaaaa atccataatt gtaaaatctt ttattcaaat
    48181 aattcgttac agctatttat ttctttttat attacagaaa aaacaattta tattattaat
    48241 aaaaatttaa ctaaatatca aaaaaaactt tcaatacggt ttaaacgacc atgcattcaa
    48301 aaaaaaaata agaaaagtat tctatcttac aaacccaatt tgaaacaaac tatgatgtta
    48361 caagaatttc aagacatttt attagaaagt ttaaccattt acacaaaagg gaaagttaac
    48421 attttcgtaa caatgcaaaa cttaaacaat caaaaaaact tgtcatacaa tcgaattaag
    48481 aactgaaaaa ctatttttaa acaattgaaa aaattcgttc gaaattcttt ttttaaagaa
    48541 gctataaata ttttgtttgt caatattact aaaagaaaat cagcaaaatt actagcagaa
    48601 tttataagtg atcagttcaa aatcaatcaa ctaaaaactg accaaatggc gatttccaga
    48661 aaagacaact attttttagg atttttaaaa caaactataa aattgttaat caacgctgag
    48721 gtttccggtc ttacaggtat caaaattgtg attaaagggc gatttaatag ggcacctaga
    48781 gctaaaagtg ttacaataca attcggaaaa ttttcccttc aatcatttga ctctaaaatt
    48841 gattattttc aatcaactgc ctatacaatt aatggtactt ttggcgtaaa ggtatgaatg
    48901 cgtgaaaatt aaaattaaaa aatttatgtt cttacaacct aaaaaaacta aatataaaaa
    48961 aatacagaaa ggtaaactat ccaaatttaa tttccgatcg aacatattac aatttggaaa
    49021 catcggatta aaagcagcaa aagcaacgac tctttcagcc aggcaaattg aagcagcacg
    49081 acaagccatt gtaagaaaac tgagccgaaa aggaaaacta tgaatacgcg tttttccaaa
    49141 tatacctata acagcaaaac ctactgaagt tagaatgggt aagggtaagg gtgctgtatc
    49201 tcactgaggc gttaaaatta gtgcaggtac aattttattt gaactatgtg gagtttctaa
    49261 aaacattgct attacggctt ttaaaactgg gggcgctaaa ttacctgtta aaacaataat
    49321 ttctttataa tatatataat aaaactataa acaacaacaa agactttaaa aactttaaga
    49381 ttcgcttaaa attatacaat ctgatgggac ctttaaaatt ttaaattcta ttttataaaa
    49441 gctgctttgg agccaccgac aaaaataaat acatttatat tatatttaca tgttattaca
    49501 agcagctaaa tttgtaggag ctggattagc tactattggg ctagcaggag caggagtagg
    49561 aattggtacc gtatttggtg cattagtgat tggagtttca cgaaatcctt ctttaaaaga
    49621 tgagttattc aaacttgcta tcttaggttt tgcactaacc gaagccattg cacttttttc
    49681 attaatgatg gcattcttaa ttctttttgc gttataattt ttcttcacta aaagaattaa
    49741 aagggtatgt agctcagtcg gcagagcatt ggacttttaa tccacaggtc ttgggttcga
    49801 atcccaatgt acccagaatt tgataatata tacatgataa ttttgaattt aaactatatt
    49861 ttaaatattg ttataacttt atttttaatc ggagtactag gacttgttct gaatagaaaa
    49921 aatatattaa taacattaat gtccatcgaa cttatgttgt tagccataaa tttaaacttt
    49981 gttgtttttt ctatctattt agatgatatt acaggttata tatttgtttt atttatatta
    50041 actattgctg cagcagagtc tgcaatagga ttagctattt taactatcta ctatagatta
    50101 aaaaatacta tccgaataga taaaattaaa aatattaaaa gctaaacgct aaaacggaaa
    50161 cgacaggatt tgaaccagca atcttcgacg tgacaagtcg acgctttaac catttgaagc
    50221 tacgtttcct ttaaaaagat ctgaattttt aaaactttga aatacttcca tataaataat
    50281 ataaaattta attacgattt agaatttaaa aataattcaa atactaactt ttgaaaacaa
    50341 aacacacctc ttattgagta ttgtgaaaca ttaggaatta atataccaca ctattgttat
    50401 cataaaggtt tatctatttc aggaaattgc cgtatgtgcc ttgtagaact aaaaaactca
    50461 cctaagcctg ttgtttcatg tgcaatgaat gcaaaatctt gtttagcaaa tggtgatatt
    50521 tatacaaaca gttcactagt gaaaaaagct cgcgaaaatg ttttagaatt tttattatta
    50581 aatcaccctc tagactgtcc tatttgtgac caaggtggtg aatgcgactt acaagatcaa
    50641 tccctttttt ttgggctaac taaaaaaaga ttctatagct ttaaacgggt ggttatggat
    50701 aaaaatattg gacctattgt gaaaacagtg atgacacgat gtattcattg tacgagatgt
    50761 gtgcgtttcg ctgctgaaat tgcaggtgtc gaagatatcg gaatgtttgg aagagggtta
    50821 cacagtgaaa tcggaaccta cgttgaaaaa atttttcaat cggaattgtc tggcaatgtt
    50881 attgatctgt gtcctgttgg tgcattaact tcaaaacctt atccttttat aagccggaat
    50941 tgggaattaa aaaacgtgac atcaattgat tactcagacg gttttggaac tcctgttcaa
    51001 ttggccctaa aaaacaatca aataattaaa gttttacctg gttatgaaaa agcaacatat
    51061 aaaacaaatt gaatttctga taaaactcga ttttcgtttg acgggatgtt ttctccagaa
    51121 aaaatagtat atagttttat agataacaat aacaaaaagt catttataag tttatcttga
    51181 aaaaaattat ttaaagaatt tttttgtaca ctttattttc aaaatcattt gtccaaacat
    51241 ttttatcaac cacatcaaat aacagtttgt ttagacaaaa atataagtct agaagtctta
    51301 aacttactaa atattttaag tcacaaacat tcttttttta aactaagaca atctgaaata
    51361 caaaatttaa atgttgattt agaacaaaac tatttattaa actcaagttt agatcactct
    51421 aaaatactat catcagatac ttgcttgtta ataggtatca acccacgtta tgaaggatct
    51481 aaattaaatt taacacttag gtcacgatat ttgaaaggaa actttaagat ccttcatgtc
    51541 ggatctttgt ttaatctaac attttctact tataatctta gcagtaatat taaaatttta
    51601 aaatctttag tagaaggtaa taatttattt tgtcaggaat ttgtaaactc ttcaaatcct
    51661 attttaattt caaactcaga aatatttaaa cgaaaagatg cgtttagttt agtaaatatg
    51721 ttaaagtctt taacaaaata tattaattta tattcacaat ccaatgacct aaatcaacta
    51781 aatattttga acccaacgtt gaatgatgct ggattcgcta atcttaatca cttaaaagcg
    51841 gttaaatata aagactttag aaattctaca ggaatttatt tcataaataa ttctttttct
    51901 acttctaatg tgaaaaagtt gttaagttta aaactattaa atttttttca aaattataag
    51961 cctgaaaaca aactattaat cacgcaaaat tctactctag aaactaaaac aatagcttta
    52021 ttaaaaaaag gttttgatat aagtaatcat atgcatttac ctaacgccat tttttttgaa
    52081 actgccggta cctatattaa cactgaaggt acagttaata aagtagctaa agtagtgact
    52141 tcatcaggac aaacgaaaag cgactgacaa ataataagaa aaattctttc ttattctaaa
    52201 aagactttat ttatctcaaa tttattaaaa aataacaaat taacatataa ttgtaatact
    52261 acacataact ttaaaaatta tatagggttc caacattatg cggtatctac cttaaatagt
    52321 gttgcatttc aattgtttaa aaaagtggcg aagtatcctt tagatacctt taaatttaag
    52381 tctaaacgaa aaaaacttta taaatcgcag ctaagatttt gactaaatga tttttacgta
    52441 gatggtaaag attttaatag taaatactct tctacaatga ttcaatgctc aaaactttct
    52501 agactaaata ataccaattt taaatactaa aaaatttaaa catttaccca ctttctagtg
    52561 atattcttgg tattttagag gctgatgttt taaaaagtcg tcataattaa ttttttttgt
    52621 catttttttg aagagactat ctaaagttat attagtataa tattaacaac ccgtgataaa
    52681 attacgaaaa agtactacca taccgtctag tcgctgactt ataaagatat cagtatttgt
    52741 tgtggtggtg ttctactatt tcaagctaaa ttatccacta taatcttatg attattaaaa
    52801 tttgcttcgt gttgttggaa aggaaaacct aaattaaact gttcttcaaa tgggtcatat
    52861 tccttgctaa agagttctaa tatgatacta tgctcatatt ttgttttaga ggtgatagct
    52921 actcaccctg tttattttat tggcatgttt ttcacgcttt tgtggcgaca ttgattcgaa
    52981 gtttttcgaa tcgcctagtc tatagactct aagaaacgta ctgaaaagat acttttatct
    53041 actatgtttt tatgcacttt aagggatgta attatcttca acgggatttg aacccgtgtt
    53101 atcgccgtga aagggcgagg tcctaaccac tagacgatga agacatttag acttatatct
    53161 aaaattaaaa acatatgttg ttttttggaa taaaaggatt tgaacctttg aatattcgta
    53221 ccaaaaacga aggccttacc aacttggcta tattccacaa taaaataaaa aataatttta
    53281 aactgttact atctttaaag aaaggatggg attcgaaccc acggtataat aaaaactata
    53341 caaagattta gcagatcttc actttaaacc tctcagtcac ctttcttaaa ataatagcgt
    53401 cagaaaaaaa tatattataa aaaattaatt aaaaaacgcc aaatttttat aaatttcata
    53461 catgcaataa aaacgattag atagtttaat taatgtctaa tgctccaaca cagtaaatat
    53521 aaatataccc aatacctaat tcaaacataa aatcaatcat ggatcaaaac ccgacaatat
    53581 ctaattggcc taatacattt gtccatggaa ttaaaaacat agtttcaata tcaaagacta
    53641 tgaataaaat agcaactaaa taaaatttaa catcgaaggt atgacgtgca tcttcataag
    53701 gctcgaatcc acactcatac gtagataact tttcagtttc tggattttga actgccaaaa
    53761 tatatgaaag tgcgactata acaacagata ataaaacagc aacaaataaa aaaatcaaaa
    53821 taacagaata ttcgctatag aataacgagt tgtttaaatg aaaatattca ttgaaaaata
    53881 aaagatcatt tgagtgaaaa tagttcttta acaacaaaat agatgaggtc atttttagtt
    53941 tattttttta ccaggaagat ttttttagcc cagggacgga gccagatctt gccaatcgca
    54001 aaaaacttaa tcttgaaaac tttttgaaaa ttctattgaa tttagctttt cgattcgtta
    54061 aaacacatct atgaacaaat cgagttttat tttgacttac tgatagatta gacaatttaa
    54121 ttattgcgtt tcattttgta gtcaaaggta aattttcatt ttgaattatg ctctttaaaa
    54181 tattgtagct taattcacgc ttattgaaaa gtttcctaat atgtgaatct ttttgaattt
    54241 ggtttttcat atttatttat gaaactatta ccaaggagat aaaaacttga aagttctgta
    54301 ttcttgacat aattcaatag attcgtttat tactcttttt tctgtttcat tatatttcat
    54361 ttcaacaaaa ccacttaatg gaaaatcttt tctaagtgga tgtccttcaa agccataatc
    54421 tgttaaaata cgctttaaat ttgagtggtt cttaaaaaaa acaccataca tatctcaaat
    54481 ttcacactca taccagcctg ctgtaaaata taatttatca cacgaatcta ccccaaataa
    54541 ctcatgagta aatgttttga ctctaagacg aatattataa cggatactta ataaatcata
    54601 aactaattta aatctatatt tgttgttagg ataatctaca ccagtaatac aagttaaaat
    54661 atcaaattgg tatgatacgt ggtatttaaa aaataataaa atatcatata ataagtttgg
    54721 ttttacaatt attactaaat cctggttata aaattgaatt ttttcaagcg gacataattg
    54781 aaataaatct ttaatacttt ttacaattaa ctgtgaattc atttgttaaa tttttaaaaa
    54841 tttggttacg atactttgta taaaaaaaat tcgagggatg gaaattagaa gaagtcttat
    54901 taaacgggct tatagttaaa ttttttttca agaagttata ttttttatac gtttttaaat
    54961 aaatagaatg atcaaaataa acacaaccgt ttggtagaac ttgcaatgtt ttaaaagatt
    55021 ttaaaccaga gctcatcaaa atttatcgat caacttcacc aaatactata tcttgagtac
    55081 ctataattgt aacaacgtca gcaattaaat gacctttcga cataaaatcc aacgcttgta
    55141 aatgattaaa tcctggggct ttaattttac atctataagg tctattagta ttgtcagaaa
    55201 ttaagtatac tccaaattct ccttttgggg cttcagtgcc aatataagtt tcgttgctag
    55261 gtataataac tccttgagtg tacatcttaa aatgatgaat taatgcttcc atagactgtt
    55321 tcatttcaac tctagttggt ggggaaatct taaaatcatt tgttttaacg taaccagccg
    55381 gcattaaatt taaacattgt tcgattattt tcaacgattc tttcatttca aaaactcgaa
    55441 ttagatatcg atcataacaa tcaccattag taccaacagg aatatcaaat tcaagttttt
    55501 catacacttc ataaggctgg ctttttcgta aatctcagtt aatacctgaa ccacgtaaca
    55561 taaccccact aaaacctcac tggcatgcat ctttagcagt tacaacacca atatcaacca
    55621 accgttgctt ccaaattcta ttttccgtta gcatatcttc catttcagtt agtcttaatg
    55681 tgaattgttc aataaacata taaatatcat ccaataaacc ttttggaatg tcaacttgca
    55741 atcctccagg cctaaaataa gccgcatgca ttcgagcacc tgatactcgc tcgtaaaact
    55801 ccataagctt ttctcgttct tcaaatgctc acaaaaaggg tgtcattgcg cctacatcca
    55861 tagcgtgaca cccaacagct aataaatgat ttaaaatgcg agtaatttca gcaaaaagga
    55921 ctctaatgta ctgtgcccgt tctggaattt tacagttaaa aagtttttca atagctaaac
    55981 aatagctatg ctcttgcgcc atcatagaaa cataatctaa acgatcaaaa tatggtaacg
    56041 cttgaacata atttttatat tcaattaact tttctgtacc tctatgtaat aaacctatat
    56101 gaggatctgc tcgatttact atttcaccat taagttctaa tactaatcgt aatacaccat
    56161 gagccgcagg atgttgagga ccaaaattaa ttgtaaaatt tttaattttt tttaataaat
    56221 tctttttttt tactgtcatt attattttaa aacgtaatat aatagatatt acttcttaga
    56281 tacgtaagat atcaactttg attcaagaat tccgataagc gggattaaaa caataaaaaa
    56341 taagaaataa aaaactgttg ccacttgacc tactactaca taaacatctt taacaggttt
    56401 ttgaccaatc caacctaata ataaaaaatc agcaacaagt aaccagtaaa aaattttaaa
    56461 aataggtcta aaagttgtac ttctaatttc agatgtattg gtaaatggga ttaaaaataa
    56521 aataataagc gctcctccca tagcagcaac accaccaagt ttatcaggaa tagatcttaa
    56581 aattgcgtaa aaaggtaaaa aatatcattc agggacaata tgagccggag ttgacatagg
    56641 atctgcaggt atataattat ctgggtgacc taacgcattt ggaaaataga aaacaaaaac
    56701 gccgaaaaaa gttaagaaac aaaaaaacgc aaaaagatct tttaccacaa aatatggata
    56761 aaaaggaatt ttatctcctt tactatcgat tcctaatgga ttattcgatc cgtctttatg
    56821 taatagtgct aaatgcacta aacttaaagc agcgattata aacggtaaaa agaaatgtaa
    56881 actaaaaaat ctgtttaacg tcgcgttgtt tacagtaaat cctcctcata gccaatcaac
    56941 aatagattga cctacaactg gaactgctgt cactaaactt gtaataacag tagctcccca
    57001 aaaactcatt tgacctcaag gtaaaacata tcccataaat gctgttccca tcattaaaat
    57061 aaaaataaga acacctgaac atcaaagtaa ttgtcgtggt tgcatgtatg aaccgtagta
    57121 aagtccacgg aaaatgtgac agtaaactac aatgaaaaac attgaagcac catttgcatg
    57181 gatataacga attaaccaac cattatttac gtctcgcata atatgttcaa cgctactaaa
    57241 tgctagatca atatgtggtg tataatgcat agctaaaaaa attccagata aaatttgaat
    57301 aattaaacaa attccagcag aagacccaaa actccaagcg tatgtcagat ttaatggact
    57361 tgggtaatgt attaaatgac tatctaaaat agataataaa taatttttac cccatcttat
    57421 tgttttagta acaaaagaag acataaaatt tgagttacca tactcatttg aatgtttcga
    57481 gtttataaat ttgccaaaag tactaagttt taggtcatag cttgggttca taaagttgta
    57541 acagatttaa actatta
//
